# Supplementary material for: Aboveground and belowground biodiversity have complementary effects on ecosystem functions across global grasslands
Source: PLoS Biol. 2024 Aug 14;22(8):e3002736. doi: 10.1371/journal.pbio.3002736 (PMC11324184; doi:10.1371/journal.pbio.3002736)
Supplement: S1 Data — (XLSX) [file pbio.3002736.s002.xlsx]

## Sheet: Fig.2a,S7abc,S8,S9a,S10a
Plant_richness	Richness_bacteria	Fungi_18s_richness	Plant_Microbial_richness	plant_pathogen_18s_richness	Decomposers_18s_richness	Mycorrhizal_18s_richness	Weighted_EMF	Glucose_resp_T20	AMO	AVP	NIT	NPP_EMI
0.710145	0.753944	0.408638	1.29144	0.111111	0	0.75	0.961096	0.786667	0.712644	0.841714	0.243671	0.910259
0.536232	0.713592	0.511628	1.14884	0.222222	0.65	0	0.885812	0.906667	0.666667	0.893622	0.255783	0.772301
0.0434783	0.268204	0.159468	0.257314	0	0	0.125	0.634208	0.466667	0.591954	0.925798	0.00506807	0.160394
0.0289855	0.537318	0.345515	0.470402	0.444444	0.6	0.3125	0.629623	0.6	0.597701	0.913659	0.0280783	0.192852
0.057971	0.840716	0.757475	0.857067	0.111111	0.8	0.5625	0.713076	0.573333	1	0.883498	0.290871	0.776583
0.26087	0.520631	0.44186	0.742115	0.333333	0.1	0.5	0.584409	0.493333	0.350575	0	-0.145652	1
0.246377	0.605886	0.803987	0.951313	0.777778	0.1	0.4375	0.662487	0.52	0.431034	0.631046	-0.0966524	0.90595
0.289855	0.43932	0.717608	0.868319	0.666667	0.05	0.1875	0.709279	0.586667	0.482759	0.795701	-0.065776	0.778863
0.15942	0.684769	0.531561	0.767586	0.111111	0.05	0.25	0.714213	0.786667	0.775862	0.869634	0.133419	0.505567
0.202899	0.814927	0.700997	0.96086	0.111111	0.05	0	0.733539	0.693333	0.770115	0.841129	0.167616	0.825537
0.0724638	0.980279	0.803987	0.964597	0.888889	0.1	0.5625	0.681905	0.64	0.787356	0.849496	0.198988	0.791418
0.15942	0.305522	0.126246	0.375304	0.555556	0	0.5	0.674904	0.12	0.477011	0.844013	0.104311	0.751577
0.101449	1	0.378738	0.790818	0	0	0.5	0.644912	0.426667	0.41954	0.901045	0.0665807	0.612372
0.0869565	0	0.0166113	0.0952622	0	0	0.125	0.708079	0.64	0.758621	1	0.255191	0.897528
0.173913	0.667476		0.841389	0.111111	0	0.0625	0.623959	0.186667	0.252874	0.76886	-0.112815	0.508519
0.449275	0.655036	0.408638	0.981113	0.222222	0.35	0.375	0.739199	0.48	0.344828	0.753245	-0.253647	0.66288
0.478261	0.717233	0.318937	0.996346	0.111111	0	0.1875	0.712637	0.52	0.442529	0.756069	-0.709129	0.548715
0.362319	0.613167	0.252492	0.795148	0	0.2	0.125	0.728852	0.64	0.477011	0.800127	-0.177932	0.562117
0.623188	0.738471	0.30897	1.14691	0.222222	0.55	0	0.834011	0.24	0.37931	0.780086	-0.157266	0.526952
0.492754	0.723908	0.242525	0.97597	0	0.4	0	0.770826	0.24	0.436782	0.783141	-0.264681	0.461108
0.0869565	0.418993	0.0365449	0.314725	0.111111	0.05	0	0.544393	0.146667	0.0977011	0.723878	-0.280952	6.37173e-17
0.681159	0.665959	0.239203	1.13374	0.555556	0.3	0.1875	0.880197	0.48	0.614943	0.569797	0.00122107	0.184547
0.956522	0.667172	0.378738	1.47948	0	0.35	0.3125	0.971937	0.253333	0.373563	0.756224	-0.219689	0.276352
1	0.303398	0.186047	1.24472	0.222222	0.6	0.1875	0.980972	0.453333	0.293103	0.569797	-0.0453049	0.319089
0.130435	0.675667	0.269103	0.60282	0.111111	0	0.1875	0.541841	0.133333	0.0402299	0.792562	-0.489155	0.353675
0.246377	0.882888	0.468439	0.92204	0.555556	0.05	0	0.640692	0.0666667	0.183908	0.569797	0.0157265	0.332673
0.231884	0.756978	0.365449	0.793097	0.555556	0.1	0.25	0.623683	0.293333	0.149425	0.815562	-0.29061	0.328059
0.15942	0.71784	0.352159	0.69442	0	0	0.125	0.617787	0.226667	0.37931	0.840124	-0.308267	0.318725
0.0289855	0.683556	0.498339	0.619933	0.222222	0	0.6875	0.613099	0.613333	0.741379	0.569797	0.0794698	0.456615
0	0.456614	0.378738	0.417676	0	0.5	0.25	0.589037	1	0.695402	0.569797	0.0248876	0.691379
0.231884	0.855279	0.495017	0.907032	0	1	0	0.648407	0.16	0.189655	0.763469	-0.0563027	0.310845
0.275362	0.808556	0.299003	0.829142	0.222222	0	0	0.623688	0.106667	0	0.695174	-0.19464	0.353024
0.246377	0.727245	0.222591	0.721295	0.222222	0	0	0.678939	0.253333	0.247126	0.814717	0.051929	0.340891
0.304348	0.868325	0.591362	1.03419	0.222222	0.5	0.25	0.685767	0.48	0.195402	0.898372	-0.150607	0.320791
0.304348	0.821602	0.574751	1.00252	0.222222	0.65	0.1875	0.686375	0.546667	0.252874	0.859482	-0.163715	0.314266
0.362319	0.888653	0.401993	1.00764	0	0.55	0.0625	0.70871	0.306667	0.16092	0.936557	-0.179617	0.304972
0.391304	0.941748	0.69103	1.20769	0.888889	0	0.4375	0.746589	0.36	0.362069	0.885798	-0.105177	0.453109
0.217391	0.907464	0.604651	0.973449	0.444444	0	0.4375	0.651246	0.32	0.252874	0.872193	-0.144771	0.399649
0.550725	0.740291	0.435216	1.13848	1	0.2	0.125	0.849537	0.426667	0.545977	0.91095	-0.0252669	0.572148
0.507246	0.675061	0.305648	0.997601	0	0.55	0.25	0.824894	0.52	0.511494	0.914192	-0.0418381	0.576169
0.521739	0.613167	0.495017	1.07583	0.666667	0.75	0.25	0.822562	0.32	0.471264	0.849946	-0.0164116	0.588276
0.144928	0.74818	0.315615	0.676825	0.222222	0	0.4375	0.61483	0.24	0.201149	0.888262	-0.146863	0.305298
0.130435	0.751214	0.48505	0.748566	0.333333	0	0.25	0.617638	0.373333	0.258621	0.88992	-0.122832	0.307063
0.144928	0.726032	0.368771	0.692329	0.333333	0.05	0	0.633927	0.213333	0.293103	0.880004	-0.0587109	0.301015
0.434783	0.825546	0.584718	1.13991	1	0.85	0.1875	0.809673	0.56	0.568966	0.931921	0.0356938	0.47869
0.391304	0.820388	0.727575	1.16529	0.111111	0	0.4375	0.789989	0.506667	0.58046	0.932195	0.0206189	0.458396
0.405797	0.831614	0.554817	1.09901	0.111111	0	0.375	0.808294	0.453333	0.66092	0.922243	0.056962	0.504164
0.463768	0.800364	0.186047	0.956973	0.444444	0	0.125	0.844392	0.413333	0.689655	0.956347	0.0873019	0.481198
0.173913	0.744539	0.468439	0.780402	0.222222	0.6	0.5625	0.703006	0.72	0.678161	0.881998	0.0599579	0.531214
0.15942	0.73665	0.641196	0.848344	0.555556	0	0.5	0.700463	0.866667	0.649425	0.90348	0.102205	0.589615
0.188406	0.804915	0.697674	0.939701	0.111111	0.8	0.375	0.662786	0.84	0.247126	0.890792	0.0621339	0.475413
0.26087	0.824333	0.594684	0.970378	0	0.75	0.25	0.693461	0.36	0.270115	0.889236	0.0269701	0.446421
0.57971	0.880461	0.385382	1.21263	0	0	0	0.890715	0.76	0.718391	0.838774	0.129178	0.391356
0.507246	0.884405	0.621262	1.26008	0	0	0.375	0.815789	0.746667	0.45977	0.822853	0.0191317	0.387503
0.463768	0.845874	0.498339	1.13587	0.555556	0.45	0.125	0.786209	0.613333	0.310345	0.815932	0.0832281	0.356902
0.637681	0.740291	0.315615	1.16563	0.111111	0	0.375	0.895977	0.626667	0.442529	0.833462	0.225865	0.392032
0.42029	0.709951	0.272425	0.911478	0.222222	0.25	0	0.788014	0.76	0.551724	0.869504	-0.0214529	0.904948
0.347826	0.65625	0.358804	0.855353	0.777778	0.65	0	0.755575	0.826667	0.54023	0.872237	-0.0148293	0.901535
0.202899	0.653823	0.202658	0.631139	0.111111	0	0.125	0.670187	0.706667	0.41954	0.873638	-0.0842464	0.787475
0.289855	0.772451	0.421927	0.887044	0	0.4	0.25	0.750373	0.84	0.614943	0.937602	0.0301265	0.840421
0.217391	0.677791	0.345515	0.729044	0	0	0	0.693434	0.773333	0.517241	0.89226	-0.0493901	0.889885
0.26087	0.879248	0.428571	0.914779	0.111111	0.35	0.375	0.731459	0.84	0.609195	0.908533	0.0106576	0.867617
0.478261	0.890777	0.627907	1.2376	0	0.95	0.5625	0.808301	0.893333	0.517241	0.80901	0.0240455	0.567093
0.057971	0.722998	0.365449	0.602194	0.444444	0.05	0.3125	0.580132	0.346667	0.155172	0.87709	-0.0541984	0.352559
0.594203	0.834951	0.465116	1.24424	0.111111	0.1	0.25	0.884431	0.586667	0.545977	0.830102	0.195698	0.694383
0.811594	0.778519	0.475083	1.4384	0.333333	0.05	0	0.977167	0.546667	0.568966	0.847825	0.120046	0.722837
0.0434783	0.893507	0.398671	0.689567	0.333333	0	0.125	0.628403	0.573333	0.545977	0.867347	0.0571311	0.259941
0.0289855	0.98574	0.378738	0.711224	0.111111	0	0.375	0.636273	0.333333	0.517241	0.874359	0.207671	0.264684
0.115942	0.535801	0.189369	0.478527	0.111111	0.55	0.125	0.658448	0.213333	0.41954	0.86527	0.166299	0.250269
0	0.629248	0.156146	0.392697	0	0	0	0.539755	0.133333	0.16092	0.795421	-0.109686	0.208983
0	0.689927	0.126246	0.408087	0	0	0	0.51801	0.0266667	0.0344828	0.819705	-0.203218	0.199969
0	0.668689	0	0.334345	0	0	0	0.520005	0.106667	0.109195	0.732716	-0.17293	0.200961
0.0289855	0.824029	0.272425	0.577213	0.222222	0.1	0.1875	0.571866	0.0666667	0.206897	0.88874	-0.0759805	0.241187
0.0289855	0.888653	0.289037	0.61783	0	0.65	0.375	0.575713	0.08	0.241379	0.890406	-0.0775144	0.236625
0.0289855	0.503337	0.106312	0.33381	0	0.1	0.1875	0.57453	0.2	0.275862	0.818577	-0.0507301	0.240212
0.0144928	0.649879	0.142857	0.410861	1	0	0.1875	0.531967	0	0.109195	0.77018	-0.160775	0.232313
0.130435	0.619235	0.398671	0.639388	0.111111	0.2	0	0.621724	0	0.33908	0.811384	-0.0879458	0.355975
0.173913	0.616808	0.425249	0.694942	0	0.25	0.1875	0.658286	0.0933333	0.431034	0.827057	-0.0404405	0.364313
0.623188	0.967536	0.980066	1.59699	0.333333	0.1	0.5625	0.857625	0.386667	0.41954	0.846792	-0.0519952	0.654074
0.695652	0.987864	0.910299	1.64473	0.111111	0.05	1	0.883823	0.44	0.402299	0.809998	-0.0519952	0.628115
0.768116	0.961165	0.820598	1.659	0	0.05	0.5	0.909822	0.2	0.344828	0.819843	-0.06019	0.612763
0.57971	0.949939	1	1.55468	0.111111	0.15	0.6875	0.834737	0.4	0.408046	0.810626	-0.0364266	0.636748
0.57971	0.717233	0.750831	1.31374	0.555556	0.9	0.625	0.866233	0.626667	0.505747	0.842051	0.118036	0.612151
0.42029	0.857403	0.604651	1.15132	0.333333	0.35	0.3125	0.789026	0.693333	0.471264	0.912971	0.0244878	0.63317
0.666667	0.855279	0.840532	1.51457	0.222222	0.05	0.375	0.862994	0.786667	0.350575	0.802686	-0.0644463	0.605579
0.391304	0.752124	0.421927	0.97833	0.111111	0	0.375	0.721324	0.773333	0.281609	0.808916	-0.175091	0.464031
0.333333	0.874393	0.564784	1.05292	0.222222	0	0	0.726807	0.4	0.350575	0.842761	0.00325861	0.518366
0.405797	0.837682	0.790698	1.21999	0.333333	0.7	0.625	0.749727	0.306667	0.287356	0.810131	0.0154243	0.518366
0.0724638	0.863774	0.747508	0.878105	0	0	0	0.602612	0.56	0.218391	0.846094	0.0577479	0.338325
0.42029	0.524272	0.504983	0.934917	0.333333	0	0	0.73833	0.24	0.275862	0.815874	-0.139231	0.331374
0.275362	0.646238	0.328904	0.762933	0	0.2	0.4375	0.685103	0.293333	0.241379	0.827326	-0.0154504	0.351698
0.15942	0.851335	0.58804	0.879108	0.222222	0	0.4375	0.690685	0.16	0.436782	0.912097	0.218258	0.458075
0.130435	0.710862	0.55814	0.764935	0.333333	0	0	0.65797	0.28	0.45977	0.912139	0.0167511	0.491448
0.15942	0.854976	0.541528	0.857672	0.111111	0.05	0.3125	0.651232	0.32	0.373563	0.867001	-0.028482	0.489174
0.15942	0.844053	0.637874	0.900384	0.333333	0.1	0.3125	0.662557	0.213333	0.385057	0.914632	0.0142763	0.493232
0.202899	0.780947	0.375415	0.781079	0.111111	0.65	0.3125	0.634423	0.16	0.189655	0.839193	-0.141878	0.329859
0.188406	0.816444	0.45515	0.824203	0.222222	0	0.25	0.621663	0.173333	0.166667	0.810398	-0.147006	0.334218
0.246377	0.783374	0.478405	0.877266	0	0.15	0.3125	0.652108	0.226667	0.218391	0.794407	-0.140626	0.334907
0.318841	0.50091	0.498339	0.818465	0.777778	0.15	0.3125	0.690444	0.0933333	0.241379	0.806412	-0.12046	0.739709
0.550725	0.581614	0.850498	1.26678	0.888889	0.2	0.3125	0.792735	0.12	0.33908	0.569797	0.0113638	0.846721
0.275362	0.529126	0.478405	0.779128	0	0.15	0.1875	0.659308	0.146667	0.235632	0.569797	0.0156033	0.723678

## Sheet: Fig.2b,S11
Plant_richness	Microbial_richness	Environment	Aridity _Index	Multifunctionality	Glucose_mineralization	Ammonium content	Nitrate content	Available P	Plant productivity
0.710145	0.581291	2.71192	0.586	0.961096	0.786667	0.712644	0.243671	0.841714	0.910259
0.536232	0.61261	3.49795	0.5957	0.885812	0.906667	0.666667	0.255783	0.893622	0.772301
0.0434783	0.213836	-0.79688	0.0275	0.634208	0.466667	0.591954	0.00506807	0.925798	0.160394
0.0289855	0.441416	-0.913706	0.0162	0.629623	0.6	0.597701	0.0280783	0.913659	0.192852
0.057971	0.799096	0.984575	0.2436	0.713076	0.573333	1	0.290871	0.883498	0.776583
0.26087	0.481246	-0.924926	1.107	0.584409	0.493333	0.350575	-0.145652	0	1
0.246377	0.704936	-0.824253	1.0962	0.662487	0.52	0.431034	-0.0966524	0.631046	0.90595
0.289855	0.578464	-0.441709	1.0626	0.709279	0.586667	0.482759	-0.065776	0.795701	0.778863
0.15942	0.608165	0.578594	0.2423	0.714213	0.786667	0.775862	0.133419	0.869634	0.505567
0.202899	0.757962	0.507991	0.3405	0.733539	0.693333	0.770115	0.167616	0.841129	0.825537
0.0724638	0.892133	1.19904	0.3807	0.681905	0.64	0.787356	0.198988	0.849496	0.791418
0.15942	0.215884	-0.627706	0.2358	0.674904	0.12	0.477011	0.104311	0.844013	0.751577
0.101449	0.689369	-1.09805	0.3548	0.644912	0.426667	0.41954	0.0665807	0.901045	0.612372
0.0869565	0.00830565	5.83317	0.2359	0.708079	0.64	0.758621	0.255191	1	0.897528
0.173913	0.667476	-0.975316	0.1129	0.623959	0.186667	0.252874	-0.112815	0.76886	0.508519
0.449275	0.531837	0.858632	0.2847	0.739199	0.48	0.344828	-0.253647	0.753245	0.66288
0.478261	0.518085	1.1046	0.2847	0.712637	0.52	0.442529	-0.709129	0.756069	0.548715
0.362319	0.43283	1.38937	0.2853	0.728852	0.64	0.477011	-0.177932	0.800127	0.562117
0.623188	0.52372	1.34447	0.2802	0.834011	0.24	0.37931	-0.157266	0.780086	0.526952
0.492754	0.483216	1.40779	0.2841	0.770826	0.24	0.436782	-0.264681	0.783141	0.461108
0.0869565	0.227769	0.706396	1.3861	0.544393	0.146667	0.0977011	-0.280952	0.723878	6.37173e-17
0.681159	0.452581	1.85284	1.2236	0.880197	0.48	0.614943	0.00122107	0.569797	0.184547
0.956522	0.522955	1.23936	1.1361	0.971937	0.253333	0.373563	-0.219689	0.756224	0.276352
1	0.244722	2.24033	1.1767	0.980972	0.453333	0.293103	-0.0453049	0.569797	0.319089
0.130435	0.472385	-1.02771	0.1198	0.541841	0.133333	0.0402299	-0.489155	0.792562	0.353675
0.246377	0.675663	-1.3617	0.1167	0.640692	0.0666667	0.183908	0.0157265	0.569797	0.332673
0.231884	0.561213	-1.27076	0.1167	0.623683	0.293333	0.149425	-0.29061	0.815562	0.328059
0.15942	0.535	-1.12566	0.1157	0.617787	0.226667	0.37931	-0.308267	0.840124	0.318725
0.0289855	0.590947	-0.104919	0.2067	0.613099	0.613333	0.741379	0.0794698	0.569797	0.456615
0	0.417676	1.53467	0.2248	0.589037	1	0.695402	0.0248876	0.569797	0.691379
0.231884	0.675148	-1.39303	0.1681	0.648407	0.16	0.189655	-0.0563027	0.763469	0.310845
0.275362	0.55378	-1.40433	0.1661	0.623688	0.106667	0	-0.19464	0.695174	0.353024
0.246377	0.474918	-1.0596	0.1661	0.678939	0.253333	0.247126	0.051929	0.814717	0.340891
0.304348	0.729844	0.121158	0.291	0.685767	0.48	0.195402	-0.150607	0.898372	0.320791
0.304348	0.698176	0.239097	0.3018	0.686375	0.546667	0.252874	-0.163715	0.859482	0.314266
0.362319	0.645323	0.200718	0.291	0.70871	0.306667	0.16092	-0.179617	0.936557	0.304972
0.391304	0.816389	0.570457	0.5148	0.746589	0.36	0.362069	-0.105177	0.885798	0.453109
0.217391	0.756057	0.619824	0.5023	0.651246	0.32	0.252874	-0.144771	0.872193	0.399649
0.550725	0.587754	1.42711	0.2112	0.849537	0.426667	0.545977	-0.0252669	0.91095	0.572148
0.507246	0.490354	1.78088	0.2141	0.824894	0.52	0.511494	-0.0418381	0.914192	0.576169
0.521739	0.554092	1.35	0.213	0.822562	0.32	0.471264	-0.0164116	0.849946	0.588276
0.144928	0.531897	-0.1275	0.1241	0.61483	0.24	0.201149	-0.146863	0.888262	0.305298
0.130435	0.618132	-0.178693	0.1287	0.617638	0.373333	0.258621	-0.122832	0.88992	0.307063
0.144928	0.547401	-0.289304	0.1326	0.633927	0.213333	0.293103	-0.0587109	0.880004	0.301015
0.434783	0.705132	0.529655	0.5008	0.809673	0.56	0.568966	0.0356938	0.931921	0.47869
0.391304	0.773982	0.538446	0.4985	0.789989	0.506667	0.58046	0.0206189	0.932195	0.458396
0.405797	0.693216	0.340586	0.4443	0.808294	0.453333	0.66092	0.056962	0.922243	0.504164
0.463768	0.493205	0.888127	0.449	0.844392	0.413333	0.689655	0.0873019	0.956347	0.481198
0.173913	0.606489	-0.192537	0.2399	0.703006	0.72	0.678161	0.0599579	0.881998	0.531214
0.15942	0.688923	0.824477	0.5186	0.700463	0.866667	0.649425	0.102205	0.90348	0.589615
0.188406	0.751295	0.565951	0.5118	0.662786	0.84	0.247126	0.0621339	0.890792	0.475413
0.26087	0.709508	0.473165	0.4994	0.693461	0.36	0.270115	0.0269701	0.889236	0.446421
0.57971	0.632922	1.97762	0.3225	0.890715	0.76	0.718391	0.129178	0.838774	0.391356
0.507246	0.752834	1.99759	0.3274	0.815789	0.746667	0.45977	0.0191317	0.822853	0.387503
0.463768	0.672106	1.88154	0.3269	0.786209	0.613333	0.310345	0.0832281	0.815932	0.356902
0.637681	0.527953	2.31683	0.3216	0.895977	0.626667	0.442529	0.225865	0.833462	0.392032
0.42029	0.491188	2.72428	0.5182	0.788014	0.76	0.551724	-0.0214529	0.869504	0.904948
0.347826	0.507527	2.60544	0.5184	0.755575	0.826667	0.54023	-0.0148293	0.872237	0.901535
0.202899	0.42824	2.45847	0.5181	0.670187	0.706667	0.41954	-0.0842464	0.873638	0.787475
0.289855	0.597189	2.08863	0.5012	0.750373	0.84	0.614943	0.0301265	0.937602	0.840421
0.217391	0.511653	2.67637	0.4957	0.693434	0.773333	0.517241	-0.0493901	0.89226	0.889885
0.26087	0.65391	2.45468	0.5004	0.731459	0.84	0.609195	0.0106576	0.908533	0.867617
0.478261	0.759342	1.31169	0.1836	0.808301	0.893333	0.517241	0.0240455	0.80901	0.567093
0.057971	0.544223	-0.331133	0.1104	0.580132	0.346667	0.155172	-0.0541984	0.87709	0.352559
0.594203	0.650034	-0.956366	0.4427	0.884431	0.586667	0.545977	0.195698	0.830102	0.694383
0.811594	0.626801	-0.713428	0.4609	0.977167	0.546667	0.568966	0.120046	0.847825	0.722837
0.0434783	0.646089	-1.38191	0.1119	0.628403	0.573333	0.545977	0.0571311	0.867347	0.259941
0.0289855	0.682239	-1.20581	0.111	0.636273	0.333333	0.517241	0.207671	0.874359	0.264684
0.115942	0.362585	-0.278938	0.0857	0.658448	0.213333	0.41954	0.166299	0.86527	0.250269
0	0.392697	-2.49988	0.0356	0.539755	0.133333	0.16092	-0.109686	0.795421	0.208983
0	0.408087	-2.40277	0.0355	0.51801	0.0266667	0.0344828	-0.203218	0.819705	0.199969
0	0.334345	-2.48952	0.0356	0.520005	0.106667	0.109195	-0.17293	0.732716	0.200961
0.0289855	0.548227	-2.31294	0.051	0.571866	0.0666667	0.206897	-0.0759805	0.88874	0.241187
0.0289855	0.588845	-2.25245	0.0494	0.575713	0.08	0.241379	-0.0775144	0.890406	0.236625
0.0289855	0.304825	-2.47518	0.0337	0.57453	0.2	0.275862	-0.0507301	0.818577	0.240212
0.0144928	0.396368	-2.58477	0.0342	0.531967	0	0.109195	-0.160775	0.77018	0.232313
0.130435	0.508953	-2.05516	0.0865	0.621724	0	0.33908	-0.0879458	0.811384	0.355975
0.173913	0.521029	-2.06614	0.0865	0.658286	0.0933333	0.431034	-0.0404405	0.827057	0.364313
0.623188	0.973801	-0.692853	0.403	0.857625	0.386667	0.41954	-0.0519952	0.846792	0.654074
0.695652	0.949082	-0.759636	0.403	0.883823	0.44	0.402299	-0.0519952	0.809998	0.628115
0.768116	0.890882	-0.84488	0.403	0.909822	0.2	0.344828	-0.06019	0.819843	0.612763
0.57971	0.97497	-0.618518	0.3967	0.834737	0.4	0.408046	-0.0364266	0.810626	0.636748
0.57971	0.734032	-0.712539	0.2919	0.866233	0.626667	0.505747	0.118036	0.842051	0.612151
0.42029	0.731027	-0.801129	0.2921	0.789026	0.693333	0.471264	0.0244878	0.912971	0.63317
0.666667	0.847905	-0.818062	0.2921	0.862994	0.786667	0.350575	-0.0644463	0.802686	0.605579
0.391304	0.587025	-1.09467	0.2918	0.721324	0.773333	0.281609	-0.175091	0.808916	0.464031
0.333333	0.719589	-0.172166	0.1459	0.726807	0.4	0.350575	0.00325861	0.842761	0.518366
0.405797	0.81419	0.187405	0.1459	0.749727	0.306667	0.287356	0.0154243	0.810131	0.518366
0.0724638	0.805641	-0.556509	0.2173	0.602612	0.56	0.218391	0.0577479	0.846094	0.338325
0.42029	0.514628	-1.10788	0.1217	0.73833	0.24	0.275862	-0.139231	0.815874	0.331374
0.275362	0.487571	-1.11556	0.1293	0.685103	0.293333	0.241379	-0.0154504	0.827326	0.351698
0.15942	0.719687	-0.452693	0.1829	0.690685	0.16	0.436782	0.218258	0.912097	0.458075
0.130435	0.634501	-0.692883	0.2212	0.65797	0.28	0.45977	0.0167511	0.912139	0.491448
0.15942	0.698252	-0.547564	0.2212	0.651232	0.32	0.373563	-0.028482	0.867001	0.489174
0.15942	0.740964	-0.378724	0.2247	0.662557	0.213333	0.385057	0.0142763	0.914632	0.493232
0.202899	0.578181	-1.27135	0.1158	0.634423	0.16	0.189655	-0.141878	0.839193	0.329859
0.188406	0.635797	-1.34254	0.1156	0.621663	0.173333	0.166667	-0.147006	0.810398	0.334218
0.246377	0.63089	-1.16093	0.1158	0.652108	0.226667	0.218391	-0.140626	0.794407	0.334907
0.318841	0.499625	-2.46786	0.6884	0.690444	0.0933333	0.241379	-0.12046	0.806412	0.739709
0.550725	0.716056	-2.01162	0.6622	0.792735	0.12	0.33908	0.0113638	0.569797	0.846721
0.275362	0.503766	-2.37665	0.6426	0.659308	0.146667	0.235632	0.0156033	0.569797	0.723678

## Sheet: Fig.3a,S6,S7def,S9b,S10b
ES_Observed Plant Richness	ES_Bacterial Richness	ES_Fungal Richness	ES_Plant_Microbial Richness	ES_Mycorrhizal Richness	ES_Saprobes Richness	ES_Plant Pathogens Richness	Weighted_EMF	Soil nutrient storage	Soil inorganic pools	Soil dissolved pools	OM decomposition	Plant productivity	Leaf uptake	ES_Soil P	ES_Soil C	ES_Soil N	ES_Phosphate	ES_Inorganic N	ES_DOC	ES_TDN	ES_Basal respiration	ES_Glucose mineralization	ES_Lignin degradation	ES_Canopy cover	ES_Plant height	ES_Plant biomass	ES_Leaf C	ES_Leaf N	ES_Leaf P
0	0.764471	0.706452	0.735461	0.363636	0.611429	0.71875	0.538426	0.808007	0.645504	0.716217	0.388767	0.221917	0.450146	0.923077	0.710247	0.790698	0.309679	0.98133	0.848666	0.583768	0.0661404	0.368121	0.732039	0.0402245	0.165907	0.45962	0.847449	0.19326	0.309729
0	0.773453	0.66129	0.717372	0.181818	0.674286	0.5	0.526157	0.718863	0.71576	0.411137	0.502842	0.452836	0.355501	0.538462	0.780919	0.837209	0.483172	0.948347	0.464109	0.358164	0.682128	0.776253	0.0501457	0.235734	0.376183	0.746591	0.893904	0.0963349	0.0762635
0	0.783433	0.935484	0.859459	0.818182	0.84	0.625	0.489733	0.820492	0.629887	0.338363	0.479364	0.306455	0.363837	0.692308	0.862191	0.906977	0.311766	0.948009	0.380667	0.296058	0.269508	0.747181	0.421404	0.225444	0.376183	0.317737	0.86434	0.0729333	0.154236
0	0.979042	0.754839	0.86694	0.727273	0.668571	0.53125	0.501616	0.705355	0.60464	0.524315	0.38156	0.355535	0.438293	0.384615	0.731449	1	0.262197	0.947084	0.568206	0.480424	0.429665	0.650133	0.0648808	0.233863	0.495339	0.337402	0.877116	0.0905828	0.347181
0	0.929142	0.725806	0.827474	0	0.817143	0.5	0.539523	0.87717	0.637221	0.338872	0.689289	0.294644	0.399942	0.846154	0.855124	0.930233	0.335768	0.938674	0.360205	0.317539	0.836413	0.811358	0.420096	0.115996	0.250018	0.517917	0.871684	0.0561196	0.272024
0	0.904192	0.7	0.802096	0.181818	0.731429	0.4375	0.430728	0.464002	0.621164	0.329084	0.457437	0.240801	0.47188	0.307692	0.409894	0.674419	0.284633	0.957695	0.362001	0.296166	0.0973345	0.626239	0.648736	0.0261927	0.299082	0.397127	0.87867	0.0911482	0.445823
0	0.734531	0.583871	0.659201	0	0.611429	0.34375	0.447246	0.51044	0.434758	0.286668	0.694685	0.320962	0.435965	0.615385	0.427562	0.488372	0.184451	0.685065	0.340702	0.232634	0.647555	0.757028	0.679472	0.116932	0.285063	0.56089	0.896655	0.0915415	0.319698
0	0.783433	0.545161	0.664297	0.454545	0.645714	0.3125	0.449681	0.55212	0.530219	0.275161	0.469391	0.375436	0.49576	0.230769	0.727915	0.697674	0.490217	0.570221	0.341039	0.209282	0.604832	0.450044	0.353299	0	0.439265	0.687041	0.892337	0.0731791	0.521763
0	0.759481	0.593548	0.676515	0	0.737143	0.5	0.440277	0.654361	0.50559	0.223408	0.473439	0.333325	0.451538	0.769231	0.519435	0.674419	0.326115	0.685065	0.271397	0.175419	0.45966	0.460942	0.499715	0.0252572	0.677578	0.297139	0.884516	0.0863794	0.38372
0	0.901198	0.6	0.750599	0	0.657143	0.34375	0.410987	0.439488	0.432321	0.220579	0.638488	0.262425	0.472621	0.384615	0.282686	0.651163	0.324289	0.540354	0.25952	0.181637	0.600297	0.584755	0.730413	0.149673	0.243008	0.394593	0.872846	0.141491	0.403526
0	0.881238	0.448387	0.664812	0	0.582857	0.1875	0.504911	0.705997	0.62234	0.204091	0.730618	0.325421	0.441001	0.846154	0.434629	0.837209	0.292982	0.951697	0.259766	0.148416	0.596559	0.624991	0.970305	0.0692236	0.474311	0.432729	0.896655	0.114894	0.311453
0	1	0.632258	0.816129	0.0909091	0.725714	0.40625	0.437497	0.401192	0.710609	0.222497	0.67049	0.231811	0.388382	0.307692	0.314488	0.581395	0.511088	0.910129	0.271135	0.173859	0.807648	0.541896	0.661925	0.14406	0.271045	0.280329	0.87595	0.0204272	0.26877
0	0.331337	0.0677419	0.19954	0.181818	0.171429	0.03125	0.404063	0.620749	0.400643	0.254717	0.453069	0.239424	0.455774	0.692308	0.286219	0.883721	0.32168	0.479606	0.333129	0.176304	0.420671	0.551064	0.38747	0.0336763	0.292073	0.392524	0.870522	0.142499	0.354302
0	0.316367	0.0419355	0.179151	0.181818	0.114286	0.0625	0.408949	0.514761	0.47924	0.168295	0.515313	0.321394	0.454693	0.384615	0.392226	0.767442	0.273415	0.685065	0.232722	0.103869	0.487834	0.592244	0.465859	0.293732	0.285063	0.385386	0.895084	0.0738182	0.395177
0	0.303393	0.151613	0.227503	0.363636	0.194286	0	0.411021	0.636192	0.475196	0.108366	0.534175	0.197628	0.514569	0.461538	0.586572	0.860465	0.265327	0.685065	0.161753	0.0549783	0.552861	0.623459	0.426205	0.160898	0.200953	0.231034	0.883737	0.0982768	0.561693
0	0.324351	0.0129032	0.168627	0	0.08	0	0.346732	0.377112	0.530898	0.201919	0.379003	0.119598	0.471864	0.230769	0.226148	0.674419	0.295852	0.765945	0.269505	0.134332	0.317925	0.445206	0.373878	0.0318054	0.200953	0.126034	0.872846	0.112067	0.430679
0	0.0988024	0.0483871	0.0735947	0.181818	0.142857	0.03125	0.410666	0.527998	0.493198	0.243638	0.506227	0.284722	0.408215	0.615385	0.363958	0.604651	0.301331	0.685065	0.335679	0.151598	0.349642	0.581193	0.587847	0.101964	0.250018	0.502185	0.897834	0.108404	0.218405
0	0.216567	0.112903	0.164735	0.181818	0.131429	0.09375	0.40881	0.538259	0.505199	0.202555	0.47586	0.333562	0.397425	0.230769	0.477032	0.906977	0.325333	0.685065	0.286212	0.118898	0.35507	0.610125	0.462385	0.124415	0.292073	0.584198	0.884124	0.114329	0.193823
0	0.686627	0.754839	0.720733	0.818182	0.502857	0.375	0.387656	0.340215	0.427714	0.216298	0.434987	0.519115	0.387606	0.230769	0.208481	0.581395	0.170363	0.685065	0.269755	0.16284	0.579788	0.403318	0.321856	1	0.355155	0.202191	0.932366	0.212138	0.0183141
0	0.822355	0.925806	0.874081	0.818182	0.857143	0.625	0.411018	0.591855	0.473892	0.0641917	0.430669	0.489887	0.415613	0.846154	0.208481	0.72093	0.262718	0.685065	0.0647073	0.0636761	0.534706	0.54101	0.216291	0.455566	0.432256	0.581838	0.962657	0.077063	0.207118
0	0.806387	0.967742	0.887065	1	0.851429	0.71875	0.394737	0.534401	0.462282	0.104206	0.397677	0.31916	0.550694	0.384615	0.54417	0.674419	0.239499	0.685065	0.132617	0.075795	0.360669	0.552421	0.279939	0.141254	0.341137	0.47509	0.954939	0.0905582	0.606584
0	0.898204	0.903226	0.900715	0.727273	0.84	0.78125	0.413239	0.593134	0.60212	0.121478	0.239947	0.496783	0.425974	0.538462	0.473498	0.767442	0.519176	0.685065	0.164722	0.0782341	0.0505686	0.343603	0.325669	0.651076	0.509357	0.329915	0.98189	0.273002	0.0230289
0	0.938124	0.996774	0.967449	0	1	0.8125	0.404606	0.512485	0.489806	0.0743509	0.403533	0.47101	0.476449	0.307692	0.508834	0.72093	0.294547	0.685065	0.0866769	0.0620249	0.431539	0.453174	0.325885	0.256314	0.460293	0.696422	0.968365	0.0530715	0.407911
0	0.903194	0.958065	0.930629	0.727273	0.948571	0.625	0.409618	0.732395	0.523983	0.00597152	0.487427	0.377369	0.330564	0.538462	0.681979	0.976744	0.362901	0.685065	0	0.011943	0.795155	0.364122	0.303003	0.315248	0.22899	0.587869	0.958999	0.0326934	0
0	0.650699	0.683871	0.667285	0.363636	0.6	0.46875	0.417223	0.46995	0.659437	0.168231	0.396406	0.378027	0.431285	0.461538	0.413428	0.534884	0.330811	0.988062	0.243728	0.0927342	0.148851	0.571957	0.468408	0.4855	0.39721	0.251369	0.921979	0.139844	0.232033
0	0.721557	0.687097	0.704327	0.181818	0.817143	0.65625	0.449205	0.63159	0.665288	0.13375	0.329016	0.554542	0.381042	0.461538	0.689046	0.744186	0.346465	0.984112	0.190591	0.07691	0.111302	0.367282	0.508464	0.675398	0.530385	0.457843	0.947656	0.102333	0.0931386
0	0.748503	0.745161	0.746832	0	0.685714	0.78125	0.402514	0.549111	0.616228	0.201104	0.161773	0.4671	0.419769	0.384615	0.448763	0.813953	0.318289	0.914168	0.310315	0.0918924	0.109732	0.234706	0.140881	0.512629	0.516366	0.372305	0.953721	0.181633	0.123954
0	0.815369	0.570968	0.693169	0.272727	0.605714	0.625	0.350893	0.452857	0.536571	0.146955	0.160192	0.404683	0.4041	0.461538	0.222615	0.674419	0.164623	0.908518	0.186526	0.107384	0.128799	0.183906	0.167871	0.548176	0.40422	0.261654	0.925569	0.275927	0.0108023
0	0.861277	0.751613	0.806445	0.181818	0.8	0.71875	0.394306	0.416291	0.582003	0.0291748	0.331592	0.554033	0.452743	0.538462	0.268551	0.44186	0.217323	0.946683	0.0253758	0.0329739	0.350852	0.437697	0.206226	0.283442	1	0.378656	0.958594	0.0825201	0.317114
0	0.0748503	0.0709677	0.072909	0	0.0514286	0.21875	0.401929	0.660221	0.406362	0.117651	0.34962	0.432167	0.445553	0.692308	0.54417	0.744186	-0.179233	0.991958	0.174236	0.0610655	0.20175	0.52428	0.322829	0.343312	0.306091	0.647098	0.966325	0.0628549	0.307479
0	0.163673	0.209677	0.186675	0.363636	0.171429	0.6875	0.40767	0.431765	0.594619	0.254816	0.316631	0.453217	0.394972	0.461538	0.275618	0.55814	0.264545	0.924693	0.342976	0.166656	0.484263	0.0811289	0.384502	0.359214	0.495339	0.505098	0.96103	0	0.223887
0	0.263473	0.141935	0.202704	0.0909091	0.125714	0.28125	0.453651	0.812761	0.506144	0.218109	0.407907	0.321529	0.455455	0.461538	1	0.976744	0.0699191	0.942368	0.324907	0.111311	0.431688	0.348745	0.443287	0.354537	0.271045	0.339005	0.928363	0.0493351	0.388666
0	0.312375	0.16129	0.236833	0.0909091	0.125714	0.53125	0.39641	0.344242	0.564355	0.107221	0.369584	0.425152	0.567903	0.230769	0.243816	0.55814	0.223324	0.905387	0.140045	0.0743975	0.2036	0.478076	0.427076	0.241347	0.348146	0.685963	0.937983	0.048106	0.717621
0	0.314371	0.0935484	0.20396	0.181818	0.0742857	0.4375	0.526437	0.69909	0.60188	0.172235	0.805735	0.457107	0.422574	0.692308	0.660777	0.744186	0.287503	0.916256	0.21662	0.127849	0.83521	0.819509	0.762486	0.523854	0.40422	0.443247	0.968774	0.0713601	0.227588
0	0.403194	0	0.201597	0.181818	0.0171429	0.1875	0.441586	0.455535	0.528962	0.223403	0.603769	0.39942	0.438429	0.230769	0.438163	0.697674	0.153926	0.903998	0.306678	0.140129	0.618264	0.566417	0.626627	0.115061	0.383192	0.700006	0.952912	0.0183132	0.344062
0	0.765469	0.529032	0.647251	0	0.48	0.5	0.419986	0.750747	0.463065	0.167769	0.612885	0.155067	0.370383	0.538462	0.713781	1	0.241064	0.685065	0.23723	0.0983082	0.75724	0.437918	0.643497	0.101964	0.0958155	0.267422	0.849739	0.205231	0.0561794
0	0.840319	0.680645	0.760482	0.454545	0.697143	0.34375	0.368055	0.445346	0.503764	0.11762	0.45688	0.222021	0.462701	0.230769	0.59364	0.511628	0.322463	0.685065	0.137093	0.0981481	0.555964	0.17359	0.641085	0.200187	0.130861	0.335013	0.853187	0.211401	0.323515
0	0.897206	0.935484	0.916345	0.181818	0.828571	0.71875	0.403248	0.662769	0.447542	0.109853	0.536757	0.227189	0.435376	0.692308	0.5053	0.790698	0.210018	0.685065	0.154576	0.0651313	0.685281	0.381209	0.543782	0.2058	0.0888063	0.38696	0.858176	0.147169	0.300782
0	0.774451	0.874194	0.824322	0.181818	0.777143	0.5625	0.290917	0.385001	0.430845	0.09587	0.709611	0.249765	-0.125593	0.230769	0.621908	0.302326	0.176624	0.685065	0.158445	0.0332949	0.808196	0.656649	0.663988	0.0523854	0.0958155	0.601095	0	-0.191785	-0.184993
0	0.769461	0.935484	0.852472	0.0909091	0.822857	0.5625	0.382983	0.562569	0.419496	0.122679	0.469696	0.226579	0.496878	0.692308	0.367491	0.627907	0.153926	0.685065	0.192708	0.0526501	0.324281	0.534991	0.549815	0.223573	0.102825	0.353339	0.810425	0.269659	0.41055
0	0.777445	0.712903	0.745174	0.0909091	0.754286	0.4375	0.365561	0.454937	0.441933	0.0914757	0.367706	0.237195	0.600117	0.384615	0.724382	0.255814	0.1988	0.685065	0.133263	0.0496882	0.497265	0.256157	0.349697	0.124415	0.074788	0.512382	0.859717	0.32455	0.616084
0	0.759481	0.606452	0.682966	0	0.565714	0.375	0.465454	0.591684	0.474414	0.387508	0.634278	0.135762	0.569075	0.615385	0.392226	0.767442	0.263762	0.685065	0.576693	0.198323	0.76067	0.445963	0.696201	0.152479	0.074788	0.18002	0.886078	0.364273	0.456874
0	0.848303	0.609677	0.72899	0.272727	0.594286	0.53125	0.411498	0.0800142	0.470631	0.634099	0.600462	0.269023	0.414758	0.0769231	0.116608	0.0465116	0.256196	0.685065	0.867924	0.400275	0.658889	0.436245	0.706253	0.080449	0.116843	0.609777	0.873233	0.190335	0.180705
0	0.808383	0.570968	0.689675	0	0.537143	0.71875	0.333308	0.465873	0.429671	0.153689	0.226079	0.2333	0.491237	0.615385	0.24735	0.534884	0.174276	0.685065	0.21577	0.0916085	0.348808	0.145884	0.183545	0.0449018	0.0888063	0.566193	0.853953	0.278287	0.341472
0	0.724551	0.577419	0.650985	0	0.582857	0.40625	0.351957	0.364594	0.475457	0.125789	0.464655	0.217975	0.463275	0.230769	0.65371	0.209302	0.265849	0.685065	0.182462	0.0691158	0.447353	0.435669	0.510943	0.125351	0.0958155	0.432758	0.851654	0.278705	0.259465
0	0.635729	0.696774	0.666251	0.272727	0.611429	0.46875	0.400357	0.517155	0.4615	0.0924173	0.547799	0.247701	0.53557	0.769231	0.24735	0.534884	0.237934	0.685065	0.16085	0.0239847	0.62904	0.460618	0.55374	0.104771	0.0397421	0.59859	0.832236	0.395	0.379474
0	0.757485	0.635484	0.696484	0	0.611429	0.28125	0.358576	0.290147	0.608321	0.0310375	0.494729	0.159633	0.567593	0.384615	0.34629	0.139535	0.285155	0.931486	0.062075	0	0.426384	0.430016	0.627786	0.0402245	0.074788	0.363885	0.872846	0.239252	0.59068
0	0.157685	0.0967742	0.127229	0.181818	0.0171429	0.3125	0.419479	0.376929	0.475979	0.185349	0.619298	0.385502	0.473818	0.538462	0.127208	0.465116	0.266893	0.685065	0.327556	0.0431428	0.597289	0.618634	0.641972	0.405987	0.0117053	0.738812	0.839447	0.255377	0.32663
0	0.204591	0.290323	0.247457	0.363636	0.217143	0.40625	0.371171	0.402285	0.446237	0.176695	0.464515	0.219897	0.517399	0.230769	0.766784	0.209302	0.207409	0.685065	0.298997	0.0543929	0.353797	0.422415	0.617332	0.159027	0.0958155	0.404848	0.881395	0.314815	0.355988
0	0.11976	0.167742	0.143751	0.363636	0.0857143	0.3125	0.416064	0.599487	0.4645	0.411255	0.323512	0.25551	0.442119	0.461538	0.522968	0.813953	0.243934	0.685065	0.705213	0.117298	0.246674	0.235966	0.487897	0.0888681	0.074788	0.602873	0.840587	0.299796	0.185972
0	0.248503	0.083871	0.166187	0	0.108571	0.3125	0.398486	0.426285	0.450803	0.397785	0.384553	0.232182	0.499305	0.384615	0.731449	0.162791	0.216541	0.685065	0.605143	0.190427	0.322355	0.428741	0.402564	0.110384	0.0677788	0.518384	0.877895	0.247314	0.372706
0	0.165669	0.0258065	0.0957376	0.181818	0.0685714	0.1875	0.401552	0.38172	0.414408	0.383355	0.347185	0.263636	0.619006	0.461538	0.265018	0.418605	0.143752	0.685065	0.562676	0.204033	0.300379	0.418235	0.32294	0.194574	0.116843	0.47949	0.854336	0.317937	0.684744
0	0.248503	0.412903	0.330703	0	0.274286	0.625	0.40276	0.269518	0.438019	0.291481	0.591811	0.322851	0.50288	0.307692	0.431095	0.0697674	0.190973	0.685065	0.445043	0.137919	0.301349	0.571252	0.902832	0.100094	0.074788	0.793672	0.893121	0.264177	0.351342
0	0.954092	0.719355	0.836723	0.181818	0.76	0.5	0.446338	0.48184	0.601205	0.441212	0.438645	0.16119	0.553939	0.538462	0.279152	0.627907	0.267154	0.935257	0.559628	0.322796	0.277083	0.566748	0.472104	0.219832	0.116843	0.146894	0.880616	0.458371	0.32283
0	0.929142	0.741935	0.835539	0	0.64	0.65625	0.524724	0.659528	0.62219	0.496361	0.557613	0.223847	0.588809	0.384615	0.710247	0.883721	0.309157	0.935222	0.672698	0.320023	0.54808	0.534636	0.590123	0.22638	0.130861	0.314299	0.888812	0.364298	0.513316
0	0.808383	0.693548	0.750966	0.454545	0.714286	0.65625	0.461341	0.570401	0.563922	0.299335	0.628655	0.202175	0.503555	0.615385	0.491166	0.604651	0.19306	0.934785	0.397545	0.201125	0.70337	0.682118	0.500478	0.304958	0.158898	0.14267	0.855873	0.375482	0.279309
0	0.781437	0.8	0.790719	0	0.754286	0.4375	0.471744	0.568641	0.567444	0.598322	0.380069	0.152058	0.563933	0.384615	0.484099	0.837209	0.192017	0.942871	0.787579	0.409065	0.316356	0.61681	0.207041	0.330215	0.0677788	0.0581809	0.908876	0.654999	0.127923
0	0.742515	0.816129	0.779322	0.0909091	0.754286	0.53125	0.493886	0.731982	0.518852	0.554637	0.37739	0.20283	0.577625	0.461538	0.780919	0.953488	0.115575	0.922129	0.753843	0.35543	0.265881	0.52461	0.341678	0.309635	0.109834	0.189022	0.88842	0.417197	0.427258
0	0.649701	0.435484	0.542592	0	0.365714	0.5625	0.42093	0.535912	0.490459	0.120839	0.553975	0.219368	0.605024	0.538462	0.325088	0.744186	0.295852	0.685065	0.177148	0.064531	0.457271	0.712034	0.492622	0.293732	0.130861	0.23351	0.816787	0.359922	0.638363
0	0.678643	0.429032	0.553837	0	0.417143	0.375	0.300352	0.311534	0.403125	0.176833	0.277722	0.182177	0.450723	0.153846	0.222615	0.55814	0.324028	0.482221	0.246385	0.107282	0.0470386	0.459571	0.326555	0.352666	0.0888063	0.105058	0.911252	0.422187	0.0187287
0	0.724551	0.658065	0.691308	0.0909091	0.651429	0.5	0.329651	0.39813	0.547821	0.108202	0.318775	0.105167	0.499813	0.538462	0.190813	0.465116	0.337855	0.757787	0.156304	0.0600986	0.164197	0.409382	0.382748	0.0289991	0.0607696	0.225731	0.835267	0.387626	0.276547
0	0.883234	0.590323	0.736778	0.272727	0.537143	0.5	0.436858	0.701296	0.517852	0.119417	0.554959	0.135425	0.592196	0.230769	0.989399	0.883721	0.350639	0.685065	0.192205	0.0466297	0.493459	0.668575	0.502842	0.128157	0.123852	0.154265	0.900589	0.296625	0.579374
0	0.796407	0.651613	0.72401	0	0.702857	0.625	0.342613	0.377392	0.499068	0.155682	0.303827	0.180027	0.539684	0.461538	0.159011	0.511628	0.313071	0.685065	0.22186	0.0895032	0.0832567	0.436247	0.391978	0.196445	0.109834	0.233801	0.892729	0.327917	0.398405
0	0.759481	0.674194	0.716837	0	0.697143	0.40625	0.31718	0.384702	0.45863	0.163087	0.291869	0.204662	0.400129	0.307692	0.265018	0.581395	0.232194	0.685065	0.211332	0.114842	0	0.491178	0.384428	0.29841	0.0607696	0.254807	0.893904	0.177749	0.128734
0	0.166667	0.164516	0.165591	0	0.08	0.3125	0.416491	0.503726	0.488763	0.235541	0.484299	0.132881	0.653734	0.538462	0.321555	0.651163	0.29246	0.685065	0.346216	0.124866	0.336537	0.436559	0.679799	0.0449018	0.14488	0.208863	0.867039	0.377252	0.716912
0	0.210579	0.187097	0.198838	0	0.125714	0.40625	0.431695	0.608467	0.540289	0.456118	0.356865	0.205705	0.422723	0.307692	0.657244	0.860465	0.395513	0.685065	0.78095	0.131286	0.123049	0.421136	0.526411	0.247895	0.0397421	0.329478	0.875562	0.111625	0.280981
0	0.243513	0.00967742	0.126595	0	0.0342857	0.125	0.403964	0.43237	0.478849	0.27185	0.424179	0.209593	0.606941	0.538462	0.130742	0.627907	0.272632	0.685065	0.394741	0.148958	0.460091	0.480862	0.331584	0.289991	0.0817972	0.256992	0.872846	0.256311	0.691666
0	0.310379	0.0741935	0.192286	0	0.0628571	0.09375	0.332165	0.406639	0.342533	0.209974	0.379056	0.160709	0.49408	0.153846	0.438163	0.627907	0	0.685065	0.283473	0.136475	0.293958	0.525233	0.317978	0.193639	0.074788	0.213699	0.907296	0.287604	0.287342
0	0.185629	0.151613	0.168621	0	0.171429	0.46875	0.393442	0.483621	0.394189	0.215331	0.474393	0.169925	0.623193	0.538462	0.424028	0.488372	0.103313	0.685065	0.31281	0.117851	0.345091	0.629201	0.448887	0.0972872	0.137871	0.274618	0.885295	0.305548	0.678735
0	0.256487	0.103226	0.179856	0	0.142857	0.25	0.410654	0.543493	0.456282	0.203436	0.47416	0.226663	0.55989	0.307692	0.508834	0.813953	0.227498	0.685065	0.288827	0.118044	0.251361	0.71891	0.452209	0.243218	0.130861	0.305908	0.920386	0.356432	0.402852
0	0.719561	0.522581	0.621071	0.727273	0.502857	0.40625	0.421089	0.599575	0.158275	0.507755	0.539974	0.164819	0.556135	0.692308	0.501767	0.604651	-0.179233	0.495783	0.641213	0.374297	0.511644	0.590776	0.517501	0.320861	0.116843	0.0567533	0.935173	0.626853	0.10638
0	0.662675	0.577419	0.620047	0.454545	0.582857	0.59375	0.424035	0.353176	0.428392	0.536241	0.557664	0.0946384	0.574098	0.384615	0.674912	0	0.310201	0.546582	0.6994	0.373082	0.525695	0.596019	0.55128	0.0402245	0.151889	0.0918017	0.925569	0.571422	0.225302
0	0.812375	0.648387	0.730381	0.181818	0.634286	0.625	0.466603	0.679509	0.400039	0.528502	0.50298	0.122134	0.566454	0.846154	0.4947	0.697674	0.294808	0.505271	0.699588	0.357416	0.728626	0.321869	0.458446	0.142189	0.14488	0.0793322	0.935573	0.448588	0.315201
0	0.939122	0.493548	0.716335	0.363636	0.382857	0.625	0.419272	0.338711	0.440106	0.564982	0.55958	0.109052	0.503199	0.307692	0.568905	0.139535	0.195147	0.685065	0.733334	0.39663	0.689607	0.426822	0.562311	0.121609	0.0888063	0.11674	0.830721	0.358964	0.319913
0	0.860279	0.670968	0.765624	0	0.668571	0.65625	0.472752	0.840627	0.275006	0.466874	0.57421	0.154312	0.525485	0.769231	0.75265	1	0.148187	0.401826	0.600117	0.333631	0.672461	0.472192	0.577978	0.25725	0.074788	0.1309	0.837165	0.364962	0.374328
0	0.813373	0.625806	0.71959	0.727273	0.668571	0.625	0.474672	0.422147	0.356099	0.619327	0.746472	0.131503	0.572481	0.307692	0.865724	0.0930233	0.0271328	0.685065	0.793292	0.445361	0.735476	0.870243	0.633698	0.221703	0.0677788	0.105029	0.883737	0.513753	0.319954
0	0.661677	0.296774	0.479225	0	0.314286	0.375	0.479108	0.613821	0.364648	0.662113	0.496349	0.125189	0.612526	0.769231	0.374558	0.697674	0.224889	0.504406	0.895638	0.428587	0.562244	0.465139	0.461664	0.178672	0.137871	0.0590258	0.955344	0.593004	0.28923
0	0.673653	0.56129	0.617472	0.0909091	0.588571	0.3125	0.422233	0.134417	0.406471	0.628004	0.550283	0.080247	0.733974	0.153846	0.226148	0.0232558	0.111662	0.70128	0.84019	0.415819	0.55136	0.465307	0.634183	0.158092	0.0607696	0.0218797	0.953316	0.786166	0.46244
0	0.798403	0.422581	0.610492	0	0.371429	0.4375	0.468278	0.47601	0.42641	0.692456	0.459082	0.0895419	0.666168	0.692308	0.24735	0.488372	0.167754	0.685065	0.923154	0.461757	0.359788	0.387308	0.63015	0.106642	0.109834	0.0521501	0.938788	0.691207	0.368509
0	0.89022	0.451613	0.670916	0	0.405714	0.65625	0.498214	0.0730271	0.517046	0.996704	0.569113	0.0810565	0.752337	0	0.219081	0	0.123402	0.91069	0.993408	1	0.586433	0.380652	0.740255	0.168382	0.074788	0	1	1	0.25701
0	0.924152	0.564516	0.744334	0	0.6	0.53125	0.503798	0.65724	0.314167	0.644489	0.446741	0.130137	0.830016	0.846154	0.54417	0.581395	0.150535	0.477798	0.884647	0.404331	0.585016	0.313688	0.441519	0.242283	0.102825	0.0453036	0.994262	0.975787	0.52
0	0.843313	0.5	0.671657	0	0.525714	0.5	0.383009	0.169723	0.433584	0.551083	0.424941	0.116002	0.602722	0.0769231	0.339223	0.0930233	0.182103	0.685065	0.747957	0.354209	0.49621	0.248725	0.529888	0.16464	0.0607696	0.122596	0.926783	0.476242	0.40514
0	0.256487	0.0677419	0.162114	0	0.0914286	0.3125	0.530435	0.5944	0.405484	0.853771	0.740764	0.106349	0.48184	0.769231	0.45583	0.55814	0.174276	0.636692	1	0.707542	1	0.779283	0.443008	0.127222	0.0888063	0.103018	0.909272	0.357046	0.179201
0	0.339321	0.154839	0.24708	0	0.142857	0.5	0.413516	0.179226	0.377695	0.660461	0.643439	0.0730287	0.547248	0	0.491166	0.0465116	0.07018	0.68521	0.86569	0.455233	0.648819	0.671009	0.610488	0.05145	0.109834	0.0578021	0.90532	0.463214	0.273211
0	0.156687	0.0548387	0.105763	0	0	0.34375	0.503988	0.664418	0.347234	0.670662	0.532958	0.104331	0.704322	0.923077	0.39576	0.674419	0.188625	0.505844	0.886615	0.454709	0.399148	0.552691	0.647035	0.161833	0.102825	0.0483335	0.874396	0.573167	0.665404
0	0.344311	0.0870968	0.215704	0	0.0285714	0.34375	0.393772	0.16482	0.399638	0.674723	0.465495	0.111144	0.546814	0.0769231	0.371025	0.0465116	0.134881	0.664394	0.907407	0.442039	0.577016	0.355611	0.463857	0.22638	0.0677788	0.0392728	0.834888	0.403899	0.401655
0	0	0.00967742	0.00483871	0	0	0.25	0.507381	0.622096	0.486023	0.682591	0.628069	0.127654	0.497855	0.846154	0.392226	0.627907	0.286981	0.685065	0.952003	0.413179	0.563364	0.725292	0.595552	0.143124	0.172917	0.0669211	0.875562	0.360512	0.257491
0	0.213573	0.00967742	0.111625	0	0.0228571	0.125	0.454075	0.286059	0.465152	0.683709	0.652691	0.0983689	0.538472	0.153846	0.611307	0.0930233	0.245239	0.685065	0.954568	0.41285	0.571784	0.685595	0.700693	0.131899	0.109834	0.0533737	0.898226	0.51631	0.20088
0.333333	0.746507	0.580645	0.996909	0	0.594286	0.25	0.441032	0.656003	0.550986	0.084105	0.638837	0.232545	0.483716	0.692308	0.55477	0.72093	0.416906	0.685065	0.122858	0.0453517	0.898402	0.62241	0.395699	0.229186	0.171164	0.297285	0.890379	0.297387	0.263382
0.333333	0.849301	0.745161	1.13056	0.0909091	0.771429	0.25	0.433426	0.467615	0.524635	0.365014	0.59679	0.227608	0.418895	0.230769	0.54417	0.627907	0.364206	0.685065	0.419676	0.310352	0.651432	0.638017	0.500921	0.213283	0.200953	0.268588	0.911252	0.194145	0.151288
0.333333	0.835329	0.635484	1.06874	0.545455	0.611429	0.625	0.574363	0.723516	0.625862	0.551533	0.786523	0.288902	0.469841	0.384615	0.809187	0.976744	0.566658	0.685065	0.68573	0.417336	0.873038	0.940527	0.546003	0.0233863	0.292073	0.551247	0.929564	0.116074	0.363885
0.333333	0.767465	0.683871	1.059	0.0909091	0.685714	0.59375	0.524532	0.702493	0.404219	0.494093	0.649925	0.244294	0.652167	0.923077	0.416961	0.767442	0.179755	0.628684	0.602773	0.385413	0.62655	0.734403	0.588824	0.0851263	0.200953	0.446801	0.869747	0.294929	0.791825
0.333333	0.780439	0.767742	1.10742	0	0.691429	0.84375	0.43459	0.625893	0.511852	0.18768	0.610546	0.253289	0.418278	0.461538	0.625442	0.790698	0.338638	0.685065	0.245235	0.130125	0.78938	0.53132	0.510939	0.139383	0.356908	0.263577	0.889595	0.149898	0.215342
0.333333	0.766467	0.441935	0.937535	0.181818	0.457143	0.25	0.445505	0.380403	0.644472	0.449228	0.505664	0.235227	0.458039	0.384615	0.151943	0.604651	0.347508	0.941435	0.58446	0.313996	0.682227	0.374106	0.46066	0.0888681	0.176421	0.440392	0.877116	0.169563	0.327436
0.333333	0.805389	0.654839	1.06345	0	0.76	0.71875	0.483325	0.440143	0.630045	0.54801	0.55844	0.183324	0.539987	0.307692	0.268551	0.744186	0.285155	0.974936	0.707979	0.38804	0.842612	0.608518	0.224191	0.0374181	0.157146	0.355407	0.895475	0.349008	0.375476
0.333333	0.812375	0.674194	1.07662	0	0.72	0.53125	0.505982	0.645021	0.614876	0.411958	0.712145	0.216203	0.435691	0.769231	0.328622	0.837209	0.276546	0.953205	0.47	0.353916	0.631345	0.628828	0.876264	0.105706	0.190439	0.352465	0.885295	0.206435	0.215342
0.333333	0.706587	0.541935	0.957594	0	0.628571	0.5	0.523455	0.467674	0.576173	0.618413	0.64366	0.411258	0.423548	0.384615	0.530035	0.488372	0.223846	0.928501	0.771221	0.465605	0.800267	0.399628	0.731086	0.000935454	0.302586	0.930253	0.925965	0.181854	0.162826
0.333333	0.662675	0.593548	0.961445	0	0.634286	0.40625	0.605471	0.678001	0.867915	0.685326	0.583633	0.391133	0.426817	0.769231	0.427562	0.837209	0.775633	0.960196	0.85777	0.512882	0.52231	0.677024	0.551566	0.0196445	0.479007	0.674747	0.959403	0.0829626	0.238086
0.333333	0.786427	0.635484	1.04429	0	0.6	0.59375	0.392483	0.455647	0.387365	0.11295	0.748534	0.165811	0.484588	0.307692	0.268551	0.790698	-0.179233	0.953962	0.163933	0.061967	0.941482	0.537494	0.766626	0.0177736	0.22899	0.25067	0.868201	0.226101	0.359463
0.333333	0.278443	0.270968	0.608039	0.0909091	0.194286	0.5625	0.482497	0.717504	0.363346	0.641627	0.393969	0.213491	0.565041	0.923077	0.392226	0.837209	0.21941	0.507282	0.833431	0.449824	0.222883	0.511014	0.448011	0.15435	0.118595	0.367527	0.869359	0.226101	0.599664
0.333333	0.308383	0.109677	0.542364	0	0.0971429	0.46875	0.47043	0.544016	0.447318	0.292949	0.741548	0.310284	0.486468	0.384615	0.526502	0.72093	0.23402	0.660616	0.38869	0.197208	0.731685	0.779361	0.713599	0.0271282	0.223733	0.679991	0.947656	0.184312	0.327436
0.333333	0.216567	0.222581	0.552907	0.181818	0.182857	0.4375	0.466469	0.56433	0.583664	0.542695	0.399299	0.238489	0.470338	1	0.0883392	0.604651	0.538482	0.628846	0.711979	0.37341	0.154906	0.589074	0.453917	0.17493	0.235999	0.304539	0.884516	0.199061	0.327436
0.333333	0.340319	0.274194	0.64059	0.0909091	0.2	0.25	0.410252	0.58039	0.427111	0.184698	0.457831	0.261263	0.550221	0.307692	0.526502	0.906977	0.288025	0.566197	0.24974	0.119656	0.304029	0.546904	0.52256	0.177736	0.185183	0.420872	0.855873	0.30722	0.48757
0.333333	0.218563	0.0419355	0.463583	0.272727	0.0571429	0.25	0.513394	0.688823	0.963921	0.3612	0.384991	0.149405	0.532023	0.846154	0.40636	0.813953	1	0.927841	0.47074	0.251659	0.0760833	0.583526	0.495364	0.059869	0.165907	0.222439	0.796293	0.28018	0.519597
0.333333	0.267465	0.0322581	0.483195	0	0.0514286	0.03125	0.49351	0.372129	0.630221	0.44224	0.708521	0.295733	0.512212	0.307692	0.134276	0.674419	0.339421	0.921022	0.575069	0.309412	0.819014	0.721673	0.584877	0.05145	0.315413	0.520336	0.877116	0.203977	0.455544
0.333333	0.799401	0.551613	1.00884	0.545455	0.531429	0.40625	0.443486	0.627713	0.642839	0.323485	0.356411	0.186984	0.523485	0.923077	0.332155	0.627907	0.285677	1	0.264154	0.382817	0.122201	0.466758	0.480274	0.328344	0.0502558	0.182351	0.869359	0.341634	0.359463
0.333333	0.751497	0.745161	1.08166	0.818182	0.674286	0.46875	0.509929	0.557628	0.624863	0.594558	0.639334	0.272244	0.370947	0.307692	0.551237	0.813953	0.283068	0.966658	0.595753	0.593362	0.85214	0.548319	0.517543	0.4116	0.0239714	0.381162	0.90848	0.16799	0.036371
0.666667	0.89022	0.770968	1.49726	0.727273	0.611429	0.71875	0.460783	0.743196	0.574638	0.200129	0.533724	0.225925	0.487088	0.846154	0.522968	0.860465	0.2455	0.903777	0.209478	0.19078	0.429645	0.509945	0.66158	0.394761	0.0159108	0.267102	0.893121	0.304761	0.263382
0.666667	0.783433	0.822581	1.46967	0.818182	0.674286	0.78125	0.452088	0.685632	0.553977	0.11634	0.58633	0.269902	0.500349	0.384615	0.742049	0.930233	0.164884	0.94307	0.0468014	0.185879	0.634334	0.501489	0.623166	0.300281	0.0327329	0.476693	0.858946	0.282638	0.359463
0.333333	0.751497	0.835484	1.12682	0.181818	0.748571	0.78125	0.456871	0.537208	0.534662	0.107517	0.742949	0.288263	0.530628	0.846154	0.300353	0.465116	0.132011	0.937313	0.0403456	0.174689	0.860872	0.683529	0.684447	0.606174	0.0467512	0.211863	0.870909	0.265431	0.455544
0.333333	0.838323	0.916129	1.21056	0.363636	0.868571	0.59375	0.545651	0.644216	0.534202	0.678824	0.601762	0.228719	0.586185	0.384615	0.664311	0.883721	0.126272	0.942132	0.682452	0.675196	0.586988	0.646554	0.571746	0.379794	0.0724749	0.233889	0.889595	0.189228	0.679731
0.333333	0.727545	0.658065	1.02614	0.0909091	0.594286	0.625	0.53526	0.715943	0.514591	0.420938	0.723593	0.33116	0.505337	0.923077	0.480565	0.744186	0.344117	0.685065	0.400406	0.441469	0.766428	0.709063	0.695286	0.479888	0.057265	0.456328	0.814915	0.341634	0.359463
0.333333	0.767465	0.66129	1.04771	0	0.674286	0.46875	0.367264	0.490871	0.397916	0.211075	0.310192	0.277953	0.515576	0.230769	0.54417	0.697674	0.209236	0.586596	0.154855	0.267296	0.707123	0.165903	0.0575503	0.376052	0.0117053	0.446102	0.881395	0.206116	0.459216
0.333333	0.755489	0.690323	1.05624	0	0.64	0.6875	0.402872	0.617376	0.249089	0.108466	0.557772	0.296415	0.588117	0.538462	0.522968	0.790698	0.165667	0.332511	0.0539972	0.162935	0.72543	0.334024	0.61386	0.436857	0.0210275	0.43136	0.879449	0.221184	0.663718
0.666667	0.678643	0.593548	1.30276	0	0.64	0.59375	0.503467	0.667773	0.457977	0.507023	0.746674	0.183466	0.457887	0.384615	0.734982	0.883721	0.23089	0.685065	0.487374	0.526671	0.777822	0.711649	0.750551	0.206735	0.0495549	0.294109	0.833752	0.260515	0.279396
0.333333	0.809381	0.603226	1.03964	0	0.617143	0.5625	0.426679	0.54811	0.421974	0.150774	0.686304	0.268705	0.484208	0.846154	0.402827	0.395349	0.158883	0.685065	0.103308	0.19824	0.853414	0.603244	0.602253	0.426567	0.00995304	0.369596	0.825061	0.172021	0.455544
0.333333	0.747505	0.741935	1.07805	0.0909091	0.702857	0.6875	0.351668	0.425153	0.262088	0.137861	0.660429	0.160618	0.46386	0.0769231	0.431095	0.767442	0.185233	0.338943	0.0756673	0.200054	0.587054	0.637486	0.756749	0.338634	0.0134576	0.129763	0.872459	0.191687	0.327436
0.666667	0.254491	0.241935	0.91488	0	0.205714	0.34375	0.504055	0.542899	0.395233	0.890447	0.493174	0.127065	0.575511	0.615385	0.222615	0.790698	0.1054	0.685065	0.969135	0.811759	0.495086	0.59176	0.392675	0.245089	0.0103035	0.125801	0.802229	0.228559	0.695745
0.333333	0.10978	0.232258	0.504353	0	0.154286	0.375	0.488766	0.463509	0.451847	0.857746	0.636142	0.158608	0.364743	0.307692	0.385159	0.697674	0.218628	0.685065	0.933526	0.781966	0.798064	0.480648	0.629713	0.27783	0	0.197996	0.813042	0.223642	0.0575436
0.333333	0.235529	0.106452	0.504324	0	0.102857	0.25	0.519073	0.741908	0.388843	0.715251	0.646578	0.193722	0.428135	0.846154	0.402827	0.976744	0.14923	0.628456	0.757253	0.673248	0.924859	0.65105	0.363825	0.31899	0.0164015	0.245776	0.923972	0.308867	0.0515652
0.666667	0.281437	0.180645	0.897708	0.272727	0.194286	0.25	0.481355	0.484872	0.437497	0.755573	0.567107	0.155903	0.487175	0.230769	0.409894	0.813953	0.18993	0.685065	0.774305	0.736841	0.770695	0.456044	0.474583	0.270346	0.0414944	0.155868	0.855102	0.262973	0.34345
0.333333	0.187625	0.154839	0.504565	0	0.114286	0.46875	0.426328	0.691288	0.393887	0.577684	0.197095	0.223316	0.474696	0.846154	0.530035	0.697674	0.169058	0.618716	0.631158	0.524209	0.591286	0	0	0.242283	0.0292283	0.398438	0.806693	0.235933	0.381463
0.333333	0.293413	0.13871	0.549395	0.0909091	0.102857	0.21875	0.456951	0.387852	0.445063	0.777556	0.336859	0.0815616	0.712815	0.307692	0.367491	0.488372	0.205061	0.685065	0.818796	0.736316	0.138904	0.512301	0.359372	0.136576	0.037429	0.0706794	0.863182	0.275264	1
0.333333	0.639721	0.496774	0.901581	0	0.508571	0.4375	0.50432	0.745773	0.635254	0.147366	0.633396	0.389494	0.474638	0.923077	0.477032	0.837209	0.585442	0.685065	0.0917613	0.202972	0.560117	0.657685	0.682387	0.0626754	0.467302	0.638504	0.948056	0.260515	0.215342
0.333333	0.778443	0.719355	1.08223	0.636364	0.72	0.5	0.457526	0.367004	0.477023	0.365402	0.482867	0.489704	0.563156	0.230769	0.219081	0.651163	0.26898	0.685065	0.416419	0.314385	0.246551	0.673264	0.528785	0.0954163	0.684587	0.68911	0.919986	0.393255	0.376229
0	0.753493	0.606452	0.679972	0	0.72	0.40625	0.522816	0.39833	0.50246	0.741965	0.45072	0.606766	0.436657	0.846154	0	0.348837	0.319854	0.685065	0.851878	0.632052	0.288229	0.526485	0.537445	0.246024	0.859816	0.714456	0.972864	0.098621	0.238488
0.333333	0.927146	0.754839	1.17433	0.0909091	0.674286	0.40625	0.42215	0.658512	0.106444	0.395226	0.580612	0.336312	0.455791	0.307692	0.667845	1	0.212888	0	0.365978	0.424474	0.300422	0.641679	0.799735	0.275023	0.254714	0.479198	0.893904	0.226101	0.247369
0	0.854291	0.722581	0.788436	0.181818	0.748571	0.4375	0.528962	0.805923	0.381275	0.645699	0.359953	0.511337	0.469586	0.846154	0.780919	0.790698	0.077485	0.685065	0.668092	0.623306	0.197489	0.544757	0.337612	0.252572	0.772202	0.509236	0.942008	0.135739	0.331009
0.333333	0.889222	0.612903	1.0844	0	0.662857	0.25	0.391499	0.456964	0.354906	0.237771	0.605224	0.183814	0.510316	0.384615	0.381625	0.604651	0.0328724	0.67694	0.162619	0.312923	0.751336	0.587639	0.476696	0.272217	0.195696	0.0835276	0.839825	0.395713	0.295409
0	0.743513	0.425806	0.58466	0	0.474286	0.40625	0.572229	0.662054	0.612556	0.50997	0.699721	0.506437	0.442633	0.615385	0.533569	0.837209	0.540047	0.685065	0.487809	0.532131	0.402864	0.696298	1	0.394761	0.519871	0.604679	0.918794	0.0455004	0.363605
0	0.749501	0.677419	0.71346	0.0909091	0.68	0.59375	0.498133	0.404534	0.579814	0.770296	0.410441	0.383895	0.439818	0.307692	0.371025	0.534884	0.474563	0.685065	0.758348	0.782244	0.529787	0.398923	0.302614	0.11319	0.558422	0.480072	0.90374	0.116098	0.299616
0	0.806387	0.509677	0.658032	0.181818	0.52	0.3125	0.513518	0.618069	0.338172	0.632242	0.665186	0.395864	0.431577	0.846154	0.35689	0.651163	0.238977	0.437367	0.597432	0.667052	0.648784	0.728321	0.618452	0.13377	0.379687	0.674135	0.913232	0.0841671	0.297332
0	0.820359	0.587097	0.703728	0	0.605714	0.59375	0.443533	0.332219	0.568341	0.427708	0.474758	0.41762	0.440552	0.307692	0.409894	0.27907	0.206105	0.930578	0.367535	0.487882	0.182618	0.655979	0.585677	0.107577	0.635523	0.50976	0.891162	0.17389	0.256605
0.333333	0.796407	0.670968	1.06702	0	0.731429	0.5	0.556208	0.562982	0.625632	0.661886	0.528456	0.349834	0.608456	0.769231	0.268551	0.651163	0.305766	0.945498	0.71031	0.613461	0.579919	0.683377	0.322071	0.108513	0.359851	0.581139	0.926365	0.0977606	0.801242
0.333333	0.742515	0.651613	1.0304	0.363636	0.714286	0.3125	0.380748	0.21087	0.596606	0.270706	0.489803	0.27476	0.441744	0.230769	0.0530035	0.348837	0.26324	0.929971	0.262603	0.278808	0.262061	0.567252	0.640097	0.0916745	0.436952	0.295653	0.847828	0.117942	0.359463
0.333333	0.199601	0.248387	0.557327	0	0.194286	0.65625	0.507423	0.579229	0.465543	0.506941	0.70367	0.33206	0.457096	0.923077	0.233216	0.581395	0.246021	0.685065	0.536107	0.477775	0.759088	0.764548	0.587373	0.278765	0.285063	0.432351	0.939189	0.0744819	0.357617
0	0.273453	0.125806	0.19963	0	0.16	0	0.423807	0.444522	0.360463	0.426985	0.671542	0.16543	0.4739	0.153846	0.5053	0.674419	0.255674	0.465251	0.41322	0.440749	0.773623	0.52392	0.717083	0.0271282	0.141375	0.327788	0.88842	0.171382	0.361897
0	0.203593	0.16129	0.182442	0	0.0685714	0.375	0.504111	0.512414	0.482371	0.860266	0.438034	0.349819	0.381759	0.692308	0.240283	0.604651	0.279676	0.685065	0.857926	0.862606	0.44044	0.55162	0.322042	0.0645463	0.376183	0.608729	0.926766	0.0200831	0.198428
0.333333	0.266467	0.177419	0.555277	0	0.194286	0.25	0.433303	0.418145	0.513417	0.569829	0.411536	0.255502	0.431388	0.230769	0.39576	0.627907	0.341769	0.685065	0.543684	0.595974	0.254335	0.446349	0.533925	0.190833	0.235999	0.339675	0.925965	0.0863056	0.281894
0.333333	0.271457	0.0806452	0.509384	0	0.08	0.1875	0.448422	0.695565	0.479371	0.516052	0.335568	0.203206	0.460773	1	0.5053	0.581395	0.273676	0.685065	0.49394	0.538165	0.160955	0.518418	0.32733	0.140318	0.163594	0.305704	0.802229	0.127775	0.452314
0	0.241517	0.390323	0.31592	0.181818	0.325714	0.46875	0.368497	0.243658	0.348114	0.324466	0.478654	0.37043	0.445659	0.230769	0.19788	0.302326	0.25437	0.441858	0.270434	0.378498	0.545628	0.427431	0.462903	0.156221	0.481321	0.47375	0.942008	0.033013	0.361955
0.666667	0.751497	0.7	1.39242	0	0.702857	0.5625	0.462568	0.701153	0.67649	0.379178	0.172424	0.335081	0.511082	1	0.452297	0.651163	0.547613	0.805367	0.363043	0.395313	0.173287	0.335985	0.00800112	0.0720299	0.25934	0.673873	0.8601	0.169563	0.503584
1	0.762475	0.625806	1.69414	0.0909091	0.577143	0.625	0.483433	0.540533	0.48511	0.748496	0.514857	0.248581	0.36302	0.230769	0.646643	0.744186	0.285155	0.685065	0.922761	0.574231	0.76932	0.482291	0.292961	0.377923	0.087054	0.280766	0.814915	0.122858	0.151288
1	0.777445	0.983871	1.88066	0.0909091	0.794286	1	0.457262	0.693865	0.354889	0.406891	0.647377	0.227339	0.413209	0.923077	0.484099	0.674419	0.279416	0.430362	0.603621	0.210161	0.819122	0.726445	0.396566	0.208606	0.102825	0.370586	0.820166	0.140065	0.279396
1	0.921158	0.890323	1.90574	0.909091	0.805714	0.59375	0.256277	-0.467181	0.347926	0.169848	0.796437	0.294518	0.396112	-2.38462	0.4947	0.488372	0.280981	0.414871	0.191475	0.14822	0.987792	0.841072	0.560447	0.166511	0.192192	0.524851	0.877504	0.0294486	0.281383
0.666667	0.822355	1	1.57784	0	0.937143	0.71875	0.510579	0.541013	0.38271	0.660869	0.6761	0.247023	0.555757	0.769231	0.388693	0.465116	0.0803548	0.685065	0.681433	0.640305	0.442388	0.747496	0.838417	0.408793	0.0841102	0.248165	0.845159	0.206435	0.615678
1	0.667665	-0.341935	1.16286	0	-0.262857	-0.375	0.533681	0.599988	0.705173	0.434656	0.689496	0.274124	0.498647	0.769231	0.402827	0.627907	0.72528	0.685065	0.366791	0.502521	0.714642	0.603023	0.750824	0.0944808	0.207962	0.519928	0.864723	0.191687	0.43953
0.666667	0.732535	-0.341935	0.861966	0	-0.262857	-0.375	0.457153	0.516019	0.604208	0.217696	0.699044	0.154711	0.55124	0.307692	0.519435	0.72093	0.52335	0.685065	0.157262	0.278131	0.572118	0.915256	0.609758	0.146866	0.0700918	0.247174	0.865111	0.317052	0.471557
0.333333	0.727545	0.729032	1.06162	0	0.691429	0.8125	0.503705	0.538327	0.484719	0.617634	0.481779	0.437559	0.462215	0.692308	0.318021	0.604651	0.284373	0.685065	0.681569	0.553698	0.32452	0.558086	0.562732	0.976614	0.074788	0.261275	0.842869	0.184312	0.359463
0.666667	0.811377	0.712903	1.42881	0	0.765714	0.6875	0.517809	0.648434	0.551899	0.233584	0.767093	0.463372	0.44247	0.384615	0.65371	0.906977	0.418732	0.685065	0.181164	0.286004	0.95339	0.800486	0.547403	0.131899	0.258218	1	0.882174	0.181854	0.263382
0.666667	0.818363	0.583871	1.36778	0	0.662857	0.3125	0.532104	0.57141	0.411669	0.88366	0.455871	0.422894	0.447118	0.461538	0.392226	0.860465	0.138273	0.685065	0.941992	0.825328	0.594456	0.444954	0.328204	0.0449018	0.252331	0.971449	0.90848	0.201519	0.231356
1	0.795409	0.616129	1.70577	0	0.731429	0.53125	0.364673	0.368595	0.413234	0.119879	0.591349	0.260497	0.434481	0.307692	0.123675	0.674419	0.141404	0.685065	0.15846	0.0812969	0.723155	0.55716	0.493733	0.106642	0.141375	0.533475	0.85933	0.132691	0.311423
1	0.165669	0.13871	1.15219	0	0.148571	0.4375	0.515535	0.747031	0.39181	0.202949	0.887716	0.259177	0.60453	0.846154	0.60424	0.790698	0.232455	0.551166	0.28917	0.116727	0.915058	1	0.748091	0.0869972	0.157146	0.533388	0.826567	0.275264	0.711758
0.666667	0.159681	0.219355	0.856184	0.181818	0.211429	0.375	0.457275	0.74254	0.41244	0.365838	0.50291	0.235412	0.484512	0.923077	0.537102	0.767442	0.270545	0.554334	0.355128	0.376547	0.376041	0.727616	0.405072	0.101964	0.243008	0.361263	0.84936	0.164647	0.43953
1	0.0838323	0.0645161	1.07417	0	0.08	0.1875	0.494474	0.544943	0.360926	0.724912	0.624485	0.20947	0.502109	0.230769	0.590106	0.813953	0.0367858	0.685065	0.746532	0.703291	0.45357	0.713366	0.706521	0.159963	0.074788	0.39366	0.830721	0.172021	0.503584
1	0.295409	0.0290323	1.16222	0	0.0857143	0.125	0.437717	0.581907	0.427844	0.68343	0.185518	0.263587	0.484015	0.692308	0.448763	0.604651	0.170624	0.685065	0.671442	0.695418	0.299348	0.162636	0.0945692	0.303087	0.0975678	0.390106	0.870134	0.206435	0.375476
1	0.243513	0.0516129	1.14756	0.181818	0.0914286	0.09375	0.381393	0.563407	0.387069	0.230771	0.542721	0.192345	0.372044	0.307692	0.452297	0.930233	0.265067	0.509071	0.144045	0.317497	0.503747	0.767587	0.35683	0.0542563	0.14488	0.377899	0.819792	0.113026	0.183315

## Sheet: Fig.3b
Plant_richness	Plant_combination	Microbial_richness	Drought	Multifunctionality	Soil_nutrient_storage	Soil_inorganic_pools	Soil_dissolved_pools	OM_decomposition	Plant_productivity	Leaf_uptake	Soil_phosphorus	Soil_carbon	Soil_nitrogen	Phosphate	Inorganic_nitrogen	Dissolved_organic_carbon	Total_dissolved_nitrogen	Basal_respiration	Glucose_mineralization	Lignin_degradation	Canopy_cover	Plant_height	Plant_biomass	Leaf_carbon	Leaf_nitrogen	Leaf_phosphorus
0	-0.540845	0.735461	0	0.538426	0.808007	0.645504	0.716217	0.388767	0.221917	0.450146	0.923077	0.710247	0.790698	0.309679	0.98133	0.848666	0.583768	0.0661404	0.368121	0.732039	0.0402245	0.165907	0.45962	0.847449	0.19326	0.309729
0	-0.540845	0.717372	1	0.526157	0.718863	0.71576	0.411137	0.502842	0.452836	0.355501	0.538462	0.780919	0.837209	0.483172	0.948347	0.464109	0.358164	0.682128	0.776253	0.0501457	0.235734	0.376183	0.746591	0.893904	0.0963349	0.0762635
0	-0.540845	0.859459	0	0.489733	0.820492	0.629887	0.338363	0.479364	0.306455	0.363837	0.692308	0.862191	0.906977	0.311766	0.948009	0.380667	0.296058	0.269508	0.747181	0.421404	0.225444	0.376183	0.317737	0.86434	0.0729333	0.154236
0	-0.540845	0.86694	1	0.501616	0.705355	0.60464	0.524315	0.38156	0.355535	0.438293	0.384615	0.731449	1	0.262197	0.947084	0.568206	0.480424	0.429665	0.650133	0.0648808	0.233863	0.495339	0.337402	0.877116	0.0905828	0.347181
0	-0.540845	0.827474	0	0.539523	0.87717	0.637221	0.338872	0.689289	0.294644	0.399942	0.846154	0.855124	0.930233	0.335768	0.938674	0.360205	0.317539	0.836413	0.811358	0.420096	0.115996	0.250018	0.517917	0.871684	0.0561196	0.272024
0	-0.540845	0.802096	1	0.430728	0.464002	0.621164	0.329084	0.457437	0.240801	0.47188	0.307692	0.409894	0.674419	0.284633	0.957695	0.362001	0.296166	0.0973345	0.626239	0.648736	0.0261927	0.299082	0.397127	0.87867	0.0911482	0.445823
0	-0.540845	0.659201	0	0.447246	0.51044	0.434758	0.286668	0.694685	0.320962	0.435965	0.615385	0.427562	0.488372	0.184451	0.685065	0.340702	0.232634	0.647555	0.757028	0.679472	0.116932	0.285063	0.56089	0.896655	0.0915415	0.319698
0	-0.540845	0.664297	1	0.449681	0.55212	0.530219	0.275161	0.469391	0.375436	0.49576	0.230769	0.727915	0.697674	0.490217	0.570221	0.341039	0.209282	0.604832	0.450044	0.353299	0	0.439265	0.687041	0.892337	0.0731791	0.521763
0	-0.540845	0.676515	0	0.440277	0.654361	0.50559	0.223408	0.473439	0.333325	0.451538	0.769231	0.519435	0.674419	0.326115	0.685065	0.271397	0.175419	0.45966	0.460942	0.499715	0.0252572	0.677578	0.297139	0.884516	0.0863794	0.38372
0	-0.540845	0.750599	1	0.410987	0.439488	0.432321	0.220579	0.638488	0.262425	0.472621	0.384615	0.282686	0.651163	0.324289	0.540354	0.25952	0.181637	0.600297	0.584755	0.730413	0.149673	0.243008	0.394593	0.872846	0.141491	0.403526
0	-0.540845	0.664812	0	0.504911	0.705997	0.62234	0.204091	0.730618	0.325421	0.441001	0.846154	0.434629	0.837209	0.292982	0.951697	0.259766	0.148416	0.596559	0.624991	0.970305	0.0692236	0.474311	0.432729	0.896655	0.114894	0.311453
0	-0.540845	0.816129	1	0.437497	0.401192	0.710609	0.222497	0.67049	0.231811	0.388382	0.307692	0.314488	0.581395	0.511088	0.910129	0.271135	0.173859	0.807648	0.541896	0.661925	0.14406	0.271045	0.280329	0.87595	0.0204272	0.26877
0	-0.540845	0.19954	0	0.404063	0.620749	0.400643	0.254717	0.453069	0.239424	0.455774	0.692308	0.286219	0.883721	0.32168	0.479606	0.333129	0.176304	0.420671	0.551064	0.38747	0.0336763	0.292073	0.392524	0.870522	0.142499	0.354302
0	-0.540845	0.179151	1	0.408949	0.514761	0.47924	0.168295	0.515313	0.321394	0.454693	0.384615	0.392226	0.767442	0.273415	0.685065	0.232722	0.103869	0.487834	0.592244	0.465859	0.293732	0.285063	0.385386	0.895084	0.0738182	0.395177
0	-0.540845	0.227503	0	0.411021	0.636192	0.475196	0.108366	0.534175	0.197628	0.514569	0.461538	0.586572	0.860465	0.265327	0.685065	0.161753	0.0549783	0.552861	0.623459	0.426205	0.160898	0.200953	0.231034	0.883737	0.0982768	0.561693
0	-0.540845	0.168627	1	0.346732	0.377112	0.530898	0.201919	0.379003	0.119598	0.471864	0.230769	0.226148	0.674419	0.295852	0.765945	0.269505	0.134332	0.317925	0.445206	0.373878	0.0318054	0.200953	0.126034	0.872846	0.112067	0.430679
0	-0.540845	0.0735947	0	0.410666	0.527998	0.493198	0.243638	0.506227	0.284722	0.408215	0.615385	0.363958	0.604651	0.301331	0.685065	0.335679	0.151598	0.349642	0.581193	0.587847	0.101964	0.250018	0.502185	0.897834	0.108404	0.218405
0	-0.540845	0.164735	1	0.40881	0.538259	0.505199	0.202555	0.47586	0.333562	0.397425	0.230769	0.477032	0.906977	0.325333	0.685065	0.286212	0.118898	0.35507	0.610125	0.462385	0.124415	0.292073	0.584198	0.884124	0.114329	0.193823
0	0.14238	0.720733	1	0.387656	0.340215	0.427714	0.216298	0.434987	0.519115	0.387606	0.230769	0.208481	0.581395	0.170363	0.685065	0.269755	0.16284	0.579788	0.403318	0.321856	1	0.355155	0.202191	0.932366	0.212138	0.0183141
0	0.14238	0.874081	0	0.411018	0.591855	0.473892	0.0641917	0.430669	0.489887	0.415613	0.846154	0.208481	0.72093	0.262718	0.685065	0.0647073	0.0636761	0.534706	0.54101	0.216291	0.455566	0.432256	0.581838	0.962657	0.077063	0.207118
0	0.14238	0.887065	1	0.394737	0.534401	0.462282	0.104206	0.397677	0.31916	0.550694	0.384615	0.54417	0.674419	0.239499	0.685065	0.132617	0.075795	0.360669	0.552421	0.279939	0.141254	0.341137	0.47509	0.954939	0.0905582	0.606584
0	0.14238	0.900715	0	0.413239	0.593134	0.60212	0.121478	0.239947	0.496783	0.425974	0.538462	0.473498	0.767442	0.519176	0.685065	0.164722	0.0782341	0.0505686	0.343603	0.325669	0.651076	0.509357	0.329915	0.98189	0.273002	0.0230289
0	0.14238	0.967449	1	0.404606	0.512485	0.489806	0.0743509	0.403533	0.47101	0.476449	0.307692	0.508834	0.72093	0.294547	0.685065	0.0866769	0.0620249	0.431539	0.453174	0.325885	0.256314	0.460293	0.696422	0.968365	0.0530715	0.407911
0	0.14238	0.930629	0	0.409618	0.732395	0.523983	0.00597152	0.487427	0.377369	0.330564	0.538462	0.681979	0.976744	0.362901	0.685065	0	0.011943	0.795155	0.364122	0.303003	0.315248	0.22899	0.587869	0.958999	0.0326934	0
0	0.14238	0.667285	0	0.417223	0.46995	0.659437	0.168231	0.396406	0.378027	0.431285	0.461538	0.413428	0.534884	0.330811	0.988062	0.243728	0.0927342	0.148851	0.571957	0.468408	0.4855	0.39721	0.251369	0.921979	0.139844	0.232033
0	0.14238	0.704327	1	0.449205	0.63159	0.665288	0.13375	0.329016	0.554542	0.381042	0.461538	0.689046	0.744186	0.346465	0.984112	0.190591	0.07691	0.111302	0.367282	0.508464	0.675398	0.530385	0.457843	0.947656	0.102333	0.0931386
0	0.14238	0.746832	1	0.402514	0.549111	0.616228	0.201104	0.161773	0.4671	0.419769	0.384615	0.448763	0.813953	0.318289	0.914168	0.310315	0.0918924	0.109732	0.234706	0.140881	0.512629	0.516366	0.372305	0.953721	0.181633	0.123954
0	0.14238	0.693169	0	0.350893	0.452857	0.536571	0.146955	0.160192	0.404683	0.4041	0.461538	0.222615	0.674419	0.164623	0.908518	0.186526	0.107384	0.128799	0.183906	0.167871	0.548176	0.40422	0.261654	0.925569	0.275927	0.0108023
0	0.14238	0.806445	0	0.394306	0.416291	0.582003	0.0291748	0.331592	0.554033	0.452743	0.538462	0.268551	0.44186	0.217323	0.946683	0.0253758	0.0329739	0.350852	0.437697	0.206226	0.283442	1	0.378656	0.958594	0.0825201	0.317114
0	0.14238	0.072909	0	0.401929	0.660221	0.406362	0.117651	0.34962	0.432167	0.445553	0.692308	0.54417	0.744186	-0.179233	0.991958	0.174236	0.0610655	0.20175	0.52428	0.322829	0.343312	0.306091	0.647098	0.966325	0.0628549	0.307479
0	0.14238	0.186675	1	0.40767	0.431765	0.594619	0.254816	0.316631	0.453217	0.394972	0.461538	0.275618	0.55814	0.264545	0.924693	0.342976	0.166656	0.484263	0.0811289	0.384502	0.359214	0.495339	0.505098	0.96103	0	0.223887
0	0.14238	0.202704	0	0.453651	0.812761	0.506144	0.218109	0.407907	0.321529	0.455455	0.461538	1	0.976744	0.0699191	0.942368	0.324907	0.111311	0.431688	0.348745	0.443287	0.354537	0.271045	0.339005	0.928363	0.0493351	0.388666
0	0.14238	0.236833	1	0.39641	0.344242	0.564355	0.107221	0.369584	0.425152	0.567903	0.230769	0.243816	0.55814	0.223324	0.905387	0.140045	0.0743975	0.2036	0.478076	0.427076	0.241347	0.348146	0.685963	0.937983	0.048106	0.717621
0	0.14238	0.20396	0	0.526437	0.69909	0.60188	0.172235	0.805735	0.457107	0.422574	0.692308	0.660777	0.744186	0.287503	0.916256	0.21662	0.127849	0.83521	0.819509	0.762486	0.523854	0.40422	0.443247	0.968774	0.0713601	0.227588
0	0.14238	0.201597	1	0.441586	0.455535	0.528962	0.223403	0.603769	0.39942	0.438429	0.230769	0.438163	0.697674	0.153926	0.903998	0.306678	0.140129	0.618264	0.566417	0.626627	0.115061	0.383192	0.700006	0.952912	0.0183132	0.344062
0	0.251964	0.647251	0	0.419986	0.750747	0.463065	0.167769	0.612885	0.155067	0.370383	0.538462	0.713781	1	0.241064	0.685065	0.23723	0.0983082	0.75724	0.437918	0.643497	0.101964	0.0958155	0.267422	0.849739	0.205231	0.0561794
0	0.251964	0.760482	1	0.368055	0.445346	0.503764	0.11762	0.45688	0.222021	0.462701	0.230769	0.59364	0.511628	0.322463	0.685065	0.137093	0.0981481	0.555964	0.17359	0.641085	0.200187	0.130861	0.335013	0.853187	0.211401	0.323515
0	0.251964	0.916345	0	0.403248	0.662769	0.447542	0.109853	0.536757	0.227189	0.435376	0.692308	0.5053	0.790698	0.210018	0.685065	0.154576	0.0651313	0.685281	0.381209	0.543782	0.2058	0.0888063	0.38696	0.858176	0.147169	0.300782
0	0.251964	0.824322	1	0.290917	0.385001	0.430845	0.09587	0.709611	0.249765	-0.125593	0.230769	0.621908	0.302326	0.176624	0.685065	0.158445	0.0332949	0.808196	0.656649	0.663988	0.0523854	0.0958155	0.601095	0	-0.191785	-0.184993
0	0.251964	0.852472	0	0.382983	0.562569	0.419496	0.122679	0.469696	0.226579	0.496878	0.692308	0.367491	0.627907	0.153926	0.685065	0.192708	0.0526501	0.324281	0.534991	0.549815	0.223573	0.102825	0.353339	0.810425	0.269659	0.41055
0	0.251964	0.745174	1	0.365561	0.454937	0.441933	0.0914757	0.367706	0.237195	0.600117	0.384615	0.724382	0.255814	0.1988	0.685065	0.133263	0.0496882	0.497265	0.256157	0.349697	0.124415	0.074788	0.512382	0.859717	0.32455	0.616084
0	0.251964	0.682966	0	0.465454	0.591684	0.474414	0.387508	0.634278	0.135762	0.569075	0.615385	0.392226	0.767442	0.263762	0.685065	0.576693	0.198323	0.76067	0.445963	0.696201	0.152479	0.074788	0.18002	0.886078	0.364273	0.456874
0	0.251964	0.72899	1	0.411498	0.0800142	0.470631	0.634099	0.600462	0.269023	0.414758	0.0769231	0.116608	0.0465116	0.256196	0.685065	0.867924	0.400275	0.658889	0.436245	0.706253	0.080449	0.116843	0.609777	0.873233	0.190335	0.180705
0	0.251964	0.689675	0	0.333308	0.465873	0.429671	0.153689	0.226079	0.2333	0.491237	0.615385	0.24735	0.534884	0.174276	0.685065	0.21577	0.0916085	0.348808	0.145884	0.183545	0.0449018	0.0888063	0.566193	0.853953	0.278287	0.341472
0	0.251964	0.650985	1	0.351957	0.364594	0.475457	0.125789	0.464655	0.217975	0.463275	0.230769	0.65371	0.209302	0.265849	0.685065	0.182462	0.0691158	0.447353	0.435669	0.510943	0.125351	0.0958155	0.432758	0.851654	0.278705	0.259465
0	0.251964	0.666251	0	0.400357	0.517155	0.4615	0.0924173	0.547799	0.247701	0.53557	0.769231	0.24735	0.534884	0.237934	0.685065	0.16085	0.0239847	0.62904	0.460618	0.55374	0.104771	0.0397421	0.59859	0.832236	0.395	0.379474
0	0.251964	0.696484	1	0.358576	0.290147	0.608321	0.0310375	0.494729	0.159633	0.567593	0.384615	0.34629	0.139535	0.285155	0.931486	0.062075	0	0.426384	0.430016	0.627786	0.0402245	0.074788	0.363885	0.872846	0.239252	0.59068
0	0.251964	0.127229	0	0.419479	0.376929	0.475979	0.185349	0.619298	0.385502	0.473818	0.538462	0.127208	0.465116	0.266893	0.685065	0.327556	0.0431428	0.597289	0.618634	0.641972	0.405987	0.0117053	0.738812	0.839447	0.255377	0.32663
0	0.251964	0.247457	1	0.371171	0.402285	0.446237	0.176695	0.464515	0.219897	0.517399	0.230769	0.766784	0.209302	0.207409	0.685065	0.298997	0.0543929	0.353797	0.422415	0.617332	0.159027	0.0958155	0.404848	0.881395	0.314815	0.355988
0	0.251964	0.143751	0	0.416064	0.599487	0.4645	0.411255	0.323512	0.25551	0.442119	0.461538	0.522968	0.813953	0.243934	0.685065	0.705213	0.117298	0.246674	0.235966	0.487897	0.0888681	0.074788	0.602873	0.840587	0.299796	0.185972
0	0.251964	0.166187	1	0.398486	0.426285	0.450803	0.397785	0.384553	0.232182	0.499305	0.384615	0.731449	0.162791	0.216541	0.685065	0.605143	0.190427	0.322355	0.428741	0.402564	0.110384	0.0677788	0.518384	0.877895	0.247314	0.372706
0	0.251964	0.0957376	0	0.401552	0.38172	0.414408	0.383355	0.347185	0.263636	0.619006	0.461538	0.265018	0.418605	0.143752	0.685065	0.562676	0.204033	0.300379	0.418235	0.32294	0.194574	0.116843	0.47949	0.854336	0.317937	0.684744
0	0.251964	0.330703	1	0.40276	0.269518	0.438019	0.291481	0.591811	0.322851	0.50288	0.307692	0.431095	0.0697674	0.190973	0.685065	0.445043	0.137919	0.301349	0.571252	0.902832	0.100094	0.074788	0.793672	0.893121	0.264177	0.351342
0	0.356037	0.836723	0	0.446338	0.48184	0.601205	0.441212	0.438645	0.16119	0.553939	0.538462	0.279152	0.627907	0.267154	0.935257	0.559628	0.322796	0.277083	0.566748	0.472104	0.219832	0.116843	0.146894	0.880616	0.458371	0.32283
0	0.356037	0.835539	1	0.524724	0.659528	0.62219	0.496361	0.557613	0.223847	0.588809	0.384615	0.710247	0.883721	0.309157	0.935222	0.672698	0.320023	0.54808	0.534636	0.590123	0.22638	0.130861	0.314299	0.888812	0.364298	0.513316
0	0.356037	0.750966	0	0.461341	0.570401	0.563922	0.299335	0.628655	0.202175	0.503555	0.615385	0.491166	0.604651	0.19306	0.934785	0.397545	0.201125	0.70337	0.682118	0.500478	0.304958	0.158898	0.14267	0.855873	0.375482	0.279309
0	0.356037	0.790719	1	0.471744	0.568641	0.567444	0.598322	0.380069	0.152058	0.563933	0.384615	0.484099	0.837209	0.192017	0.942871	0.787579	0.409065	0.316356	0.61681	0.207041	0.330215	0.0677788	0.0581809	0.908876	0.654999	0.127923
0	0.356037	0.779322	0	0.493886	0.731982	0.518852	0.554637	0.37739	0.20283	0.577625	0.461538	0.780919	0.953488	0.115575	0.922129	0.753843	0.35543	0.265881	0.52461	0.341678	0.309635	0.109834	0.189022	0.88842	0.417197	0.427258
0	0.356037	0.542592	0	0.42093	0.535912	0.490459	0.120839	0.553975	0.219368	0.605024	0.538462	0.325088	0.744186	0.295852	0.685065	0.177148	0.064531	0.457271	0.712034	0.492622	0.293732	0.130861	0.23351	0.816787	0.359922	0.638363
0	0.356037	0.553837	1	0.300352	0.311534	0.403125	0.176833	0.277722	0.182177	0.450723	0.153846	0.222615	0.55814	0.324028	0.482221	0.246385	0.107282	0.0470386	0.459571	0.326555	0.352666	0.0888063	0.105058	0.911252	0.422187	0.0187287
0	0.356037	0.691308	0	0.329651	0.39813	0.547821	0.108202	0.318775	0.105167	0.499813	0.538462	0.190813	0.465116	0.337855	0.757787	0.156304	0.0600986	0.164197	0.409382	0.382748	0.0289991	0.0607696	0.225731	0.835267	0.387626	0.276547
0	0.356037	0.736778	1	0.436858	0.701296	0.517852	0.119417	0.554959	0.135425	0.592196	0.230769	0.989399	0.883721	0.350639	0.685065	0.192205	0.0466297	0.493459	0.668575	0.502842	0.128157	0.123852	0.154265	0.900589	0.296625	0.579374
0	0.356037	0.72401	0	0.342613	0.377392	0.499068	0.155682	0.303827	0.180027	0.539684	0.461538	0.159011	0.511628	0.313071	0.685065	0.22186	0.0895032	0.0832567	0.436247	0.391978	0.196445	0.109834	0.233801	0.892729	0.327917	0.398405
0	0.356037	0.716837	1	0.31718	0.384702	0.45863	0.163087	0.291869	0.204662	0.400129	0.307692	0.265018	0.581395	0.232194	0.685065	0.211332	0.114842	0	0.491178	0.384428	0.29841	0.0607696	0.254807	0.893904	0.177749	0.128734
0	0.356037	0.165591	0	0.416491	0.503726	0.488763	0.235541	0.484299	0.132881	0.653734	0.538462	0.321555	0.651163	0.29246	0.685065	0.346216	0.124866	0.336537	0.436559	0.679799	0.0449018	0.14488	0.208863	0.867039	0.377252	0.716912
0	0.356037	0.198838	1	0.431695	0.608467	0.540289	0.456118	0.356865	0.205705	0.422723	0.307692	0.657244	0.860465	0.395513	0.685065	0.78095	0.131286	0.123049	0.421136	0.526411	0.247895	0.0397421	0.329478	0.875562	0.111625	0.280981
0	0.356037	0.126595	0	0.403964	0.43237	0.478849	0.27185	0.424179	0.209593	0.606941	0.538462	0.130742	0.627907	0.272632	0.685065	0.394741	0.148958	0.460091	0.480862	0.331584	0.289991	0.0817972	0.256992	0.872846	0.256311	0.691666
0	0.356037	0.192286	1	0.332165	0.406639	0.342533	0.209974	0.379056	0.160709	0.49408	0.153846	0.438163	0.627907	0	0.685065	0.283473	0.136475	0.293958	0.525233	0.317978	0.193639	0.074788	0.213699	0.907296	0.287604	0.287342
0	0.356037	0.168621	0	0.393442	0.483621	0.394189	0.215331	0.474393	0.169925	0.623193	0.538462	0.424028	0.488372	0.103313	0.685065	0.31281	0.117851	0.345091	0.629201	0.448887	0.0972872	0.137871	0.274618	0.885295	0.305548	0.678735
0	0.356037	0.179856	1	0.410654	0.543493	0.456282	0.203436	0.47416	0.226663	0.55989	0.307692	0.508834	0.813953	0.227498	0.685065	0.288827	0.118044	0.251361	0.71891	0.452209	0.243218	0.130861	0.305908	0.920386	0.356432	0.402852
0	0.0715407	0.621071	0	0.421089	0.599575	0.158275	0.507755	0.539974	0.164819	0.556135	0.692308	0.501767	0.604651	-0.179233	0.495783	0.641213	0.374297	0.511644	0.590776	0.517501	0.320861	0.116843	0.0567533	0.935173	0.626853	0.10638
0	0.0715407	0.620047	1	0.424035	0.353176	0.428392	0.536241	0.557664	0.0946384	0.574098	0.384615	0.674912	0	0.310201	0.546582	0.6994	0.373082	0.525695	0.596019	0.55128	0.0402245	0.151889	0.0918017	0.925569	0.571422	0.225302
0	0.0715407	0.730381	0	0.466603	0.679509	0.400039	0.528502	0.50298	0.122134	0.566454	0.846154	0.4947	0.697674	0.294808	0.505271	0.699588	0.357416	0.728626	0.321869	0.458446	0.142189	0.14488	0.0793322	0.935573	0.448588	0.315201
0	0.0715407	0.716335	1	0.419272	0.338711	0.440106	0.564982	0.55958	0.109052	0.503199	0.307692	0.568905	0.139535	0.195147	0.685065	0.733334	0.39663	0.689607	0.426822	0.562311	0.121609	0.0888063	0.11674	0.830721	0.358964	0.319913
0	0.0715407	0.765624	0	0.472752	0.840627	0.275006	0.466874	0.57421	0.154312	0.525485	0.769231	0.75265	1	0.148187	0.401826	0.600117	0.333631	0.672461	0.472192	0.577978	0.25725	0.074788	0.1309	0.837165	0.364962	0.374328
0	0.0715407	0.71959	1	0.474672	0.422147	0.356099	0.619327	0.746472	0.131503	0.572481	0.307692	0.865724	0.0930233	0.0271328	0.685065	0.793292	0.445361	0.735476	0.870243	0.633698	0.221703	0.0677788	0.105029	0.883737	0.513753	0.319954
0	0.0715407	0.479225	0	0.479108	0.613821	0.364648	0.662113	0.496349	0.125189	0.612526	0.769231	0.374558	0.697674	0.224889	0.504406	0.895638	0.428587	0.562244	0.465139	0.461664	0.178672	0.137871	0.0590258	0.955344	0.593004	0.28923
0	0.0715407	0.617472	1	0.422233	0.134417	0.406471	0.628004	0.550283	0.080247	0.733974	0.153846	0.226148	0.0232558	0.111662	0.70128	0.84019	0.415819	0.55136	0.465307	0.634183	0.158092	0.0607696	0.0218797	0.953316	0.786166	0.46244
0	0.0715407	0.610492	0	0.468278	0.47601	0.42641	0.692456	0.459082	0.0895419	0.666168	0.692308	0.24735	0.488372	0.167754	0.685065	0.923154	0.461757	0.359788	0.387308	0.63015	0.106642	0.109834	0.0521501	0.938788	0.691207	0.368509
0	0.0715407	0.670916	1	0.498214	0.0730271	0.517046	0.996704	0.569113	0.0810565	0.752337	0	0.219081	0	0.123402	0.91069	0.993408	1	0.586433	0.380652	0.740255	0.168382	0.074788	0	1	1	0.25701
0	0.0715407	0.744334	0	0.503798	0.65724	0.314167	0.644489	0.446741	0.130137	0.830016	0.846154	0.54417	0.581395	0.150535	0.477798	0.884647	0.404331	0.585016	0.313688	0.441519	0.242283	0.102825	0.0453036	0.994262	0.975787	0.52
0	0.0715407	0.671657	1	0.383009	0.169723	0.433584	0.551083	0.424941	0.116002	0.602722	0.0769231	0.339223	0.0930233	0.182103	0.685065	0.747957	0.354209	0.49621	0.248725	0.529888	0.16464	0.0607696	0.122596	0.926783	0.476242	0.40514
0	0.0715407	0.162114	0	0.530435	0.5944	0.405484	0.853771	0.740764	0.106349	0.48184	0.769231	0.45583	0.55814	0.174276	0.636692	1	0.707542	1	0.779283	0.443008	0.127222	0.0888063	0.103018	0.909272	0.357046	0.179201
0	0.0715407	0.24708	1	0.413516	0.179226	0.377695	0.660461	0.643439	0.0730287	0.547248	0	0.491166	0.0465116	0.07018	0.68521	0.86569	0.455233	0.648819	0.671009	0.610488	0.05145	0.109834	0.0578021	0.90532	0.463214	0.273211
0	0.0715407	0.105763	0	0.503988	0.664418	0.347234	0.670662	0.532958	0.104331	0.704322	0.923077	0.39576	0.674419	0.188625	0.505844	0.886615	0.454709	0.399148	0.552691	0.647035	0.161833	0.102825	0.0483335	0.874396	0.573167	0.665404
0	0.0715407	0.215704	1	0.393772	0.16482	0.399638	0.674723	0.465495	0.111144	0.546814	0.0769231	0.371025	0.0465116	0.134881	0.664394	0.907407	0.442039	0.577016	0.355611	0.463857	0.22638	0.0677788	0.0392728	0.834888	0.403899	0.401655
0	0.0715407	0.00483871	0	0.507381	0.622096	0.486023	0.682591	0.628069	0.127654	0.497855	0.846154	0.392226	0.627907	0.286981	0.685065	0.952003	0.413179	0.563364	0.725292	0.595552	0.143124	0.172917	0.0669211	0.875562	0.360512	0.257491
0	0.0715407	0.111625	1	0.454075	0.286059	0.465152	0.683709	0.652691	0.0983689	0.538472	0.153846	0.611307	0.0930233	0.245239	0.685065	0.954568	0.41285	0.571784	0.685595	0.700693	0.131899	0.109834	0.0533737	0.898226	0.51631	0.20088
0.333333	-0.208761	0.663576	0	0.441032	0.656003	0.550986	0.084105	0.638837	0.232545	0.483716	0.692308	0.55477	0.72093	0.416906	0.685065	0.122858	0.0453517	0.898402	0.62241	0.395699	0.229186	0.171164	0.297285	0.890379	0.297387	0.263382
0.333333	-0.208761	0.797231	1	0.433426	0.467615	0.524635	0.365014	0.59679	0.227608	0.418895	0.230769	0.54417	0.627907	0.364206	0.685065	0.419676	0.310352	0.651432	0.638017	0.500921	0.213283	0.200953	0.268588	0.911252	0.194145	0.151288
0.333333	-0.208761	0.735407	0	0.574363	0.723516	0.625862	0.551533	0.786523	0.288902	0.469841	0.384615	0.809187	0.976744	0.566658	0.685065	0.68573	0.417336	0.873038	0.940527	0.546003	0.0233863	0.292073	0.551247	0.929564	0.116074	0.363885
0.333333	-0.208761	0.725668	0	0.524532	0.702493	0.404219	0.494093	0.649925	0.244294	0.652167	0.923077	0.416961	0.767442	0.179755	0.628684	0.602773	0.385413	0.62655	0.734403	0.588824	0.0851263	0.200953	0.446801	0.869747	0.294929	0.791825
0.333333	-0.208761	0.774091	1	0.43459	0.625893	0.511852	0.18768	0.610546	0.253289	0.418278	0.461538	0.625442	0.790698	0.338638	0.685065	0.245235	0.130125	0.78938	0.53132	0.510939	0.139383	0.356908	0.263577	0.889595	0.149898	0.215342
0.333333	-0.208761	0.604201	0	0.445505	0.380403	0.644472	0.449228	0.505664	0.235227	0.458039	0.384615	0.151943	0.604651	0.347508	0.941435	0.58446	0.313996	0.682227	0.374106	0.46066	0.0888681	0.176421	0.440392	0.877116	0.169563	0.327436
0.333333	-0.208761	0.730114	1	0.483325	0.440143	0.630045	0.54801	0.55844	0.183324	0.539987	0.307692	0.268551	0.744186	0.285155	0.974936	0.707979	0.38804	0.842612	0.608518	0.224191	0.0374181	0.157146	0.355407	0.895475	0.349008	0.375476
0.333333	-0.208761	0.743284	0	0.505982	0.645021	0.614876	0.411958	0.712145	0.216203	0.435691	0.769231	0.328622	0.837209	0.276546	0.953205	0.47	0.353916	0.631345	0.628828	0.876264	0.105706	0.190439	0.352465	0.885295	0.206435	0.215342
0.333333	-0.208761	0.624261	1	0.523455	0.467674	0.576173	0.618413	0.64366	0.411258	0.423548	0.384615	0.530035	0.488372	0.223846	0.928501	0.771221	0.465605	0.800267	0.399628	0.731086	0.000935454	0.302586	0.930253	0.925965	0.181854	0.162826
0.333333	-0.208761	0.628112	0	0.605471	0.678001	0.867915	0.685326	0.583633	0.391133	0.426817	0.769231	0.427562	0.837209	0.775633	0.960196	0.85777	0.512882	0.52231	0.677024	0.551566	0.0196445	0.479007	0.674747	0.959403	0.0829626	0.238086
0.333333	-0.208761	0.710956	1	0.392483	0.455647	0.387365	0.11295	0.748534	0.165811	0.484588	0.307692	0.268551	0.790698	-0.179233	0.953962	0.163933	0.061967	0.941482	0.537494	0.766626	0.0177736	0.22899	0.25067	0.868201	0.226101	0.359463
0.333333	-0.208761	0.274705	0	0.482497	0.717504	0.363346	0.641627	0.393969	0.213491	0.565041	0.923077	0.392226	0.837209	0.21941	0.507282	0.833431	0.449824	0.222883	0.511014	0.448011	0.15435	0.118595	0.367527	0.869359	0.226101	0.599664
0.333333	-0.208761	0.20903	1	0.47043	0.544016	0.447318	0.292949	0.741548	0.310284	0.486468	0.384615	0.526502	0.72093	0.23402	0.660616	0.38869	0.197208	0.731685	0.779361	0.713599	0.0271282	0.223733	0.679991	0.947656	0.184312	0.327436
0.333333	-0.208761	0.219574	0	0.466469	0.56433	0.583664	0.542695	0.399299	0.238489	0.470338	1	0.0883392	0.604651	0.538482	0.628846	0.711979	0.37341	0.154906	0.589074	0.453917	0.17493	0.235999	0.304539	0.884516	0.199061	0.327436
0.333333	-0.208761	0.307256	1	0.410252	0.58039	0.427111	0.184698	0.457831	0.261263	0.550221	0.307692	0.526502	0.906977	0.288025	0.566197	0.24974	0.119656	0.304029	0.546904	0.52256	0.177736	0.185183	0.420872	0.855873	0.30722	0.48757
0.333333	-0.208761	0.130249	0	0.513394	0.688823	0.963921	0.3612	0.384991	0.149405	0.532023	0.846154	0.40636	0.813953	1	0.927841	0.47074	0.251659	0.0760833	0.583526	0.495364	0.059869	0.165907	0.222439	0.796293	0.28018	0.519597
0.333333	-0.208761	0.149862	1	0.49351	0.372129	0.630221	0.44224	0.708521	0.295733	0.512212	0.307692	0.134276	0.674419	0.339421	0.921022	0.575069	0.309412	0.819014	0.721673	0.584877	0.05145	0.315413	0.520336	0.877116	0.203977	0.455544
0.333333	0.200838	0.675507	0	0.443486	0.627713	0.642839	0.323485	0.356411	0.186984	0.523485	0.923077	0.332155	0.627907	0.285677	1	0.264154	0.382817	0.122201	0.466758	0.480274	0.328344	0.0502558	0.182351	0.869359	0.341634	0.359463
0.333333	0.404383	0.748329	1	0.509929	0.557628	0.624863	0.594558	0.639334	0.272244	0.370947	0.307692	0.551237	0.813953	0.283068	0.966658	0.595753	0.593362	0.85214	0.548319	0.517543	0.4116	0.0239714	0.381162	0.90848	0.16799	0.036371
0.666667	0.330564	0.830594	0	0.460783	0.743196	0.574638	0.200129	0.533724	0.225925	0.487088	0.846154	0.522968	0.860465	0.2455	0.903777	0.209478	0.19078	0.429645	0.509945	0.66158	0.394761	0.0159108	0.267102	0.893121	0.304761	0.263382
0.666667	0.330564	0.803007	1	0.452088	0.685632	0.553977	0.11634	0.58633	0.269902	0.500349	0.384615	0.742049	0.930233	0.164884	0.94307	0.0468014	0.185879	0.634334	0.501489	0.623166	0.300281	0.0327329	0.476693	0.858946	0.282638	0.359463
0.333333	0.200838	0.79349	0	0.456871	0.537208	0.534662	0.107517	0.742949	0.288263	0.530628	0.846154	0.300353	0.465116	0.132011	0.937313	0.0403456	0.174689	0.860872	0.683529	0.684447	0.606174	0.0467512	0.211863	0.870909	0.265431	0.455544
0.333333	0.404383	0.877226	1	0.545651	0.644216	0.534202	0.678824	0.601762	0.228719	0.586185	0.384615	0.664311	0.883721	0.126272	0.942132	0.682452	0.675196	0.586988	0.646554	0.571746	0.379794	0.0724749	0.233889	0.889595	0.189228	0.679731
0.333333	0.404383	0.692805	0	0.53526	0.715943	0.514591	0.420938	0.723593	0.33116	0.505337	0.923077	0.480565	0.744186	0.344117	0.685065	0.400406	0.441469	0.766428	0.709063	0.695286	0.479888	0.057265	0.456328	0.814915	0.341634	0.359463
0.333333	0.404383	0.714378	1	0.367264	0.490871	0.397916	0.211075	0.310192	0.277953	0.515576	0.230769	0.54417	0.697674	0.209236	0.586596	0.154855	0.267296	0.707123	0.165903	0.0575503	0.376052	0.0117053	0.446102	0.881395	0.206116	0.459216
0.333333	0.404383	0.722906	0	0.402872	0.617376	0.249089	0.108466	0.557772	0.296415	0.588117	0.538462	0.522968	0.790698	0.165667	0.332511	0.0539972	0.162935	0.72543	0.334024	0.61386	0.436857	0.0210275	0.43136	0.879449	0.221184	0.663718
0.666667	0.330564	0.636096	1	0.503467	0.667773	0.457977	0.507023	0.746674	0.183466	0.457887	0.384615	0.734982	0.883721	0.23089	0.685065	0.487374	0.526671	0.777822	0.711649	0.750551	0.206735	0.0495549	0.294109	0.833752	0.260515	0.279396
0.333333	0.404383	0.706304	0	0.426679	0.54811	0.421974	0.150774	0.686304	0.268705	0.484208	0.846154	0.402827	0.395349	0.158883	0.685065	0.103308	0.19824	0.853414	0.603244	0.602253	0.426567	0.00995304	0.369596	0.825061	0.172021	0.455544
0.333333	0.404383	0.74472	1	0.351668	0.425153	0.262088	0.137861	0.660429	0.160618	0.46386	0.0769231	0.431095	0.767442	0.185233	0.338943	0.0756673	0.200054	0.587054	0.637486	0.756749	0.338634	0.0134576	0.129763	0.872459	0.191687	0.327436
0.666667	0.330564	0.248213	0	0.504055	0.542899	0.395233	0.890447	0.493174	0.127065	0.575511	0.615385	0.222615	0.790698	0.1054	0.685065	0.969135	0.811759	0.495086	0.59176	0.392675	0.245089	0.0103035	0.125801	0.802229	0.228559	0.695745
0.333333	0.404383	0.171019	1	0.488766	0.463509	0.451847	0.857746	0.636142	0.158608	0.364743	0.307692	0.385159	0.697674	0.218628	0.685065	0.933526	0.781966	0.798064	0.480648	0.629713	0.27783	0	0.197996	0.813042	0.223642	0.0575436
0.333333	0.404383	0.17099	0	0.519073	0.741908	0.388843	0.715251	0.646578	0.193722	0.428135	0.846154	0.402827	0.976744	0.14923	0.628456	0.757253	0.673248	0.924859	0.65105	0.363825	0.31899	0.0164015	0.245776	0.923972	0.308867	0.0515652
0.666667	0.330564	0.231041	1	0.481355	0.484872	0.437497	0.755573	0.567107	0.155903	0.487175	0.230769	0.409894	0.813953	0.18993	0.685065	0.774305	0.736841	0.770695	0.456044	0.474583	0.270346	0.0414944	0.155868	0.855102	0.262973	0.34345
0.333333	0.200838	0.171232	0	0.426328	0.691288	0.393887	0.577684	0.197095	0.223316	0.474696	0.846154	0.530035	0.697674	0.169058	0.618716	0.631158	0.524209	0.591286	0	0	0.242283	0.0292283	0.398438	0.806693	0.235933	0.381463
0.333333	0.200838	0.216061	1	0.456951	0.387852	0.445063	0.777556	0.336859	0.0815616	0.712815	0.307692	0.367491	0.488372	0.205061	0.685065	0.818796	0.736316	0.138904	0.512301	0.359372	0.136576	0.037429	0.0706794	0.863182	0.275264	1
0.333333	-0.344123	0.568247	0	0.50432	0.745773	0.635254	0.147366	0.633396	0.389494	0.474638	0.923077	0.477032	0.837209	0.585442	0.685065	0.0917613	0.202972	0.560117	0.657685	0.682387	0.0626754	0.467302	0.638504	0.948056	0.260515	0.215342
0.333333	-0.344123	0.748899	1	0.457526	0.367004	0.477023	0.365402	0.482867	0.489704	0.563156	0.230769	0.219081	0.651163	0.26898	0.685065	0.416419	0.314385	0.246551	0.673264	0.528785	0.0954163	0.684587	0.68911	0.919986	0.393255	0.376229
0	-0.540845	0.679972	0	0.522816	0.39833	0.50246	0.741965	0.45072	0.606766	0.436657	0.846154	0	0.348837	0.319854	0.685065	0.851878	0.632052	0.288229	0.526485	0.537445	0.246024	0.859816	0.714456	0.972864	0.098621	0.238488
0.333333	-0.344123	0.840992	1	0.42215	0.658512	0.106444	0.395226	0.580612	0.336312	0.455791	0.307692	0.667845	1	0.212888	0	0.365978	0.424474	0.300422	0.641679	0.799735	0.275023	0.254714	0.479198	0.893904	0.226101	0.247369
0	-0.540845	0.788436	0	0.528962	0.805923	0.381275	0.645699	0.359953	0.511337	0.469586	0.846154	0.780919	0.790698	0.077485	0.685065	0.668092	0.623306	0.197489	0.544757	0.337612	0.252572	0.772202	0.509236	0.942008	0.135739	0.331009
0.333333	-0.344123	0.751062	1	0.391499	0.456964	0.354906	0.237771	0.605224	0.183814	0.510316	0.384615	0.381625	0.604651	0.0328724	0.67694	0.162619	0.312923	0.751336	0.587639	0.476696	0.272217	0.195696	0.0835276	0.839825	0.395713	0.295409
0	-0.540845	0.58466	0	0.572229	0.662054	0.612556	0.50997	0.699721	0.506437	0.442633	0.615385	0.533569	0.837209	0.540047	0.685065	0.487809	0.532131	0.402864	0.696298	1	0.394761	0.519871	0.604679	0.918794	0.0455004	0.363605
0	-0.540845	0.71346	1	0.498133	0.404534	0.579814	0.770296	0.410441	0.383895	0.439818	0.307692	0.371025	0.534884	0.474563	0.685065	0.758348	0.782244	0.529787	0.398923	0.302614	0.11319	0.558422	0.480072	0.90374	0.116098	0.299616
0	-0.540845	0.658032	0	0.513518	0.618069	0.338172	0.632242	0.665186	0.395864	0.431577	0.846154	0.35689	0.651163	0.238977	0.437367	0.597432	0.667052	0.648784	0.728321	0.618452	0.13377	0.379687	0.674135	0.913232	0.0841671	0.297332
0	-0.540845	0.703728	1	0.443533	0.332219	0.568341	0.427708	0.474758	0.41762	0.440552	0.307692	0.409894	0.27907	0.206105	0.930578	0.367535	0.487882	0.182618	0.655979	0.585677	0.107577	0.635523	0.50976	0.891162	0.17389	0.256605
0.333333	-0.344123	0.733687	0	0.556208	0.562982	0.625632	0.661886	0.528456	0.349834	0.608456	0.769231	0.268551	0.651163	0.305766	0.945498	0.71031	0.613461	0.579919	0.683377	0.322071	0.108513	0.359851	0.581139	0.926365	0.0977606	0.801242
0.333333	-0.344123	0.697064	1	0.380748	0.21087	0.596606	0.270706	0.489803	0.27476	0.441744	0.230769	0.0530035	0.348837	0.26324	0.929971	0.262603	0.278808	0.262061	0.567252	0.640097	0.0916745	0.436952	0.295653	0.847828	0.117942	0.359463
0.333333	-0.344123	0.223994	0	0.507423	0.579229	0.465543	0.506941	0.70367	0.33206	0.457096	0.923077	0.233216	0.581395	0.246021	0.685065	0.536107	0.477775	0.759088	0.764548	0.587373	0.278765	0.285063	0.432351	0.939189	0.0744819	0.357617
0	-0.540845	0.19963	1	0.423807	0.444522	0.360463	0.426985	0.671542	0.16543	0.4739	0.153846	0.5053	0.674419	0.255674	0.465251	0.41322	0.440749	0.773623	0.52392	0.717083	0.0271282	0.141375	0.327788	0.88842	0.171382	0.361897
0	-0.540845	0.182442	0	0.504111	0.512414	0.482371	0.860266	0.438034	0.349819	0.381759	0.692308	0.240283	0.604651	0.279676	0.685065	0.857926	0.862606	0.44044	0.55162	0.322042	0.0645463	0.376183	0.608729	0.926766	0.0200831	0.198428
0.333333	-0.344123	0.221943	1	0.433303	0.418145	0.513417	0.569829	0.411536	0.255502	0.431388	0.230769	0.39576	0.627907	0.341769	0.685065	0.543684	0.595974	0.254335	0.446349	0.533925	0.190833	0.235999	0.339675	0.925965	0.0863056	0.281894
0.333333	-0.344123	0.176051	0	0.448422	0.695565	0.479371	0.516052	0.335568	0.203206	0.460773	1	0.5053	0.581395	0.273676	0.685065	0.49394	0.538165	0.160955	0.518418	0.32733	0.140318	0.163594	0.305704	0.802229	0.127775	0.452314
0	-0.540845	0.31592	1	0.368497	0.243658	0.348114	0.324466	0.478654	0.37043	0.445659	0.230769	0.19788	0.302326	0.25437	0.441858	0.270434	0.378498	0.545628	0.427431	0.462903	0.156221	0.481321	0.47375	0.942008	0.033013	0.361955
0.666667	-0.0928509	0.725749	0	0.462568	0.701153	0.67649	0.379178	0.172424	0.335081	0.511082	1	0.452297	0.651163	0.547613	0.805367	0.363043	0.395313	0.173287	0.335985	0.00800112	0.0720299	0.25934	0.673873	0.8601	0.169563	0.503584
1	0.0709026	0.694141	1	0.483433	0.540533	0.48511	0.748496	0.514857	0.248581	0.36302	0.230769	0.646643	0.744186	0.285155	0.685065	0.922761	0.574231	0.76932	0.482291	0.292961	0.377923	0.087054	0.280766	0.814915	0.122858	0.151288
1	0.0709026	0.880658	0	0.457262	0.693865	0.354889	0.406891	0.647377	0.227339	0.413209	0.923077	0.484099	0.674419	0.279416	0.430362	0.603621	0.210161	0.819122	0.726445	0.396566	0.208606	0.102825	0.370586	0.820166	0.140065	0.279396
1	0.0709026	0.90574	1	0.256277	-0.467181	0.347926	0.169848	0.796437	0.294518	0.396112	-2.38462	0.4947	0.488372	0.280981	0.414871	0.191475	0.14822	0.987792	0.841072	0.560447	0.166511	0.192192	0.524851	0.877504	0.0294486	0.281383
0.666667	0.369477	0.911178	0	0.510579	0.541013	0.38271	0.660869	0.6761	0.247023	0.555757	0.769231	0.388693	0.465116	0.0803548	0.685065	0.681433	0.640305	0.442388	0.747496	0.838417	0.408793	0.0841102	0.248165	0.845159	0.206435	0.615678
1	0.0709026	0.162865	0	0.533681	0.599988	0.705173	0.434656	0.689496	0.274124	0.498647	0.769231	0.402827	0.627907	0.72528	0.685065	0.366791	0.502521	0.714642	0.603023	0.750824	0.0944808	0.207962	0.519928	0.864723	0.191687	0.43953
0.666667	-0.0928509	0.1953	1	0.457153	0.516019	0.604208	0.217696	0.699044	0.154711	0.55124	0.307692	0.519435	0.72093	0.52335	0.685065	0.157262	0.278131	0.572118	0.915256	0.609758	0.146866	0.0700918	0.247174	0.865111	0.317052	0.471557
0.333333	0.255047	0.728289	0	0.503705	0.538327	0.484719	0.617634	0.481779	0.437559	0.462215	0.692308	0.318021	0.604651	0.284373	0.685065	0.681569	0.553698	0.32452	0.558086	0.562732	0.976614	0.074788	0.261275	0.842869	0.184312	0.359463
0.666667	-0.0928509	0.76214	1	0.517809	0.648434	0.551899	0.233584	0.767093	0.463372	0.44247	0.384615	0.65371	0.906977	0.418732	0.685065	0.181164	0.286004	0.95339	0.800486	0.547403	0.131899	0.258218	1	0.882174	0.181854	0.263382
0.666667	-0.0928509	0.701117	0	0.532104	0.57141	0.411669	0.88366	0.455871	0.422894	0.447118	0.461538	0.392226	0.860465	0.138273	0.685065	0.941992	0.825328	0.594456	0.444954	0.328204	0.0449018	0.252331	0.971449	0.90848	0.201519	0.231356
1	0.0709026	0.705769	1	0.364673	0.368595	0.413234	0.119879	0.591349	0.260497	0.434481	0.307692	0.123675	0.674419	0.141404	0.685065	0.15846	0.0812969	0.723155	0.55716	0.493733	0.106642	0.141375	0.533475	0.85933	0.132691	0.311423
1	0.0709026	0.152189	0	0.515535	0.747031	0.39181	0.202949	0.887716	0.259177	0.60453	0.846154	0.60424	0.790698	0.232455	0.551166	0.28917	0.116727	0.915058	1	0.748091	0.0869972	0.157146	0.533388	0.826567	0.275264	0.711758
0.666667	-0.0341734	0.189518	0	0.457275	0.74254	0.41244	0.365838	0.50291	0.235412	0.484512	0.923077	0.537102	0.767442	0.270545	0.554334	0.355128	0.376547	0.376041	0.727616	0.405072	0.101964	0.243008	0.361263	0.84936	0.164647	0.43953
1	0.0709026	0.0741742	1	0.494474	0.544943	0.360926	0.724912	0.624485	0.20947	0.502109	0.230769	0.590106	0.813953	0.0367858	0.685065	0.746532	0.703291	0.45357	0.713366	0.706521	0.159963	0.074788	0.39366	0.830721	0.172021	0.503584
1	0.0709026	0.162221	0	0.437717	0.581907	0.427844	0.68343	0.185518	0.263587	0.484015	0.692308	0.448763	0.604651	0.170624	0.685065	0.671442	0.695418	0.299348	0.162636	0.0945692	0.303087	0.0975678	0.390106	0.870134	0.206435	0.375476
1	0.0709026	0.147563	1	0.381393	0.563407	0.387069	0.230771	0.542721	0.192345	0.372044	0.307692	0.452297	0.930233	0.265067	0.509071	0.144045	0.317497	0.503747	0.767587	0.35683	0.0542563	0.14488	0.377899	0.819792	0.113026	0.183315

## Sheet: Fig.S1-S3,S5
ID	Shannon Index T1	Shannon Index T2	Shannon Index T3	Shannon Index T4	Time point	Drought	Plant Combination	Observed Plant Richness	Bacterial Abundance	Fungal Abundance	Bacterial Richness	Fungal Richness	Mycorrhizal Richness	Saprobes Richness	Plant Pathogens Richness	Multifunctionality
19	0	0	0	0	T4	D	Rho	1	6430710440	9.51373e+08	1720	325	4	153	35	0.538426
20	0	0	0	0	T4	W	Rho	1	7472153244	1911110375	1729	311	2	164	28	0.526157
21	0	0	0	0	T4	D	Rho	1	8020055901	1879437532	1739	396	9	193	32	0.489733
22	0	0	0	0	T4	W	Rho	1	5531877940	1241582518	1935	340	8	163	29	0.501616
23	0	0	0	0	T4	D	Rho	1	3330191346	3.62135e+08	1885	331	0	189	28	0.539523
24	0	0	0	0	T4	W	Rho	1	4993977503	6.51409e+08	1860	323	2	174	26	0.430728
25	0	0	0	0	T4	D	Rho	1	5539878299	5.06134e+08	1690	287	0	153	23	0.447246
26	0	0	0	0	T4	W	Rho	1	5278511413	9.7643e+08	1739	275	5	159	22	0.449681
27	0	0	0	0	T4	D	Rho	1	4237255241	4.14331e+08	1715	290	0	175	28	0.440277
28	0	0	0	0	T4	W	Rho	1	5334979443	7.43714e+08	1857	292	0	161	23	0.410987
29	0	0	0	0	T4	D	Rho	1	3067015828	4.44548e+08	1837	245	0	148	18	0.504911
30	0	0	0	0	T4	W	Rho	1	4438404309	6.33201e+08	1956	302	1	173	25	0.437497
31	0	0	0	0	T4	D	Rho	1	2491304301	2.19264e+08	1286	127	2	76	13	0.404063
32	0	0	0	0	T4	W	Rho	1	5833421781	5.66797e+08	1271	119	2	66	14	0.408949
33	0	0	0	0	T4	D	Rho	1	7076989834	1043127925	1258	153	4	80	12	0.411021
34	0	0	0	0	T4	W	Rho	1	4553081898	4.24677e+08	1279	110	0	60	12	0.346732
35	0	0	0	0	T4	D	Rho	1	4127497552	4.46671e+08	1053	121	2	71	13	0.410666
36	0	0	0	0	T4	W	Rho	1	2488434886	1.7681e+08	1171	141	2	69	15	0.40881
37	0	0	0	0	T4	W	Dig	1	4143987810	1267796269	1642	340	9	134	24	0.387656
38	0	0	0	0	T4	D	Dig	1	4099961491	1079208302	1778	393	9	196	32	0.411018
39	0	0	0	0	T4	W	Dig	1	5401109675	1482702419	1762	406	11	195	35	0.394737
40	0	0	0	0	T4	D	Dig	1	4777763536	678331760	1854	386	8	193	37	0.413239
41	0	0	0	0	T4	W	Dig	1	6800820816	7.90185e+08	1894	415	0	221	38	0.404606
42	0	0	0	0	T4	D	Dig	1	8051639918	1940949984	1859	403	8	212	32	0.409618
43	0	0	0	0	T4	D	Dig	1	5677958608	1743103690	1606	318	4	151	27	0.417223
44	0	0	0	0	T4	W	Dig	1	4472142284	796118310	1677	319	2	189	33	0.449205
45	0	0	0	0	T4	W	Dig	1	8280440181	2957977895	1704	337	0	166	37	0.402514
46	0	0	0	0	T4	D	Dig	1	5059119912	7.09629e+08	1771	283	3	152	32	0.350893
48	0	0	0	0	T4	D	Dig	1	2990779041	1373334495	1817	339	2	186	35	0.394306
49	0	0	0	0	T4	D	Dig	1	4551061657	1345277007	1029	128	0	55	19	0.401929
50	0	0	0	0	T4	W	Dig	1	4752269693	7.60993e+08	1118	171	4	76	34	0.40767
51	0	0	0	0	T4	D	Dig	1	5774801680	2023436474	1218	150	1	68	21	0.453651
52	0	0	0	0	T4	W	Dig	1	5190492402	1402726687	1267	156	1	68	29	0.39641
53	0	0	0	0	T4	D	Dig	1	4808748963	1129749364	1269	135	2	59	26	0.526437
54	0	0	0	0	T4	W	Dig	1	7093746601	1878601526	1358	106	2	49	18	0.441586
55	0	0	0	0	T4	D	Rye	1	3149293609	1717177352	1721	270	0	130	28	0.419986
56	0	0	0	0	T4	W	Rye	1	7942364905	2022813468	1796	317	5	168	23	0.368055
57	0	0	0	0	T4	D	Rye	1	3903253766	5.33563e+08	1853	396	2	191	35	0.403248
58	0	0	0	0	T4	W	Rye	1	7393761590	1583607109	1730	377	2	182	30	0.290917
59	0	0	0	0	T4	D	Rye	1	6227502526	2201164056	1725	396	1	190	30	0.382983
60	0	0	0	0	T4	W	Rye	1	8429751823	8.6159e+08	1733	327	1	178	26	0.365561
61	0	0	0	0	T4	D	Rye	1	3491894055	9.14437e+08	1715	294	0	145	24	0.465454
62	0	0	0	0	T4	W	Rye	1	2850220010	7.02122e+08	1804	295	3	150	29	0.411498
63	0	0	0	0	T4	D	Rye	1	2728873388	3.71877e+08	1764	283	0	140	35	0.333308
64	0	0	0	0	T4	W	Rye	1	5345491363	1204912839	1680	285	0	148	25	0.351957
65	0	0	0	0	T4	D	Rye	1	4175759623	8.81251e+08	1591	322	3	153	27	0.400357
66	0	0	0	0	T4	W	Rye	1	3913278307	1014721203	1713	303	0	153	21	0.358576
67	0	0	0	0	T4	D	Rye	1	7893376534	1389179354	1112	136	2	49	22	0.419479
68	0	0	0	0	T4	W	Rye	1	7216917678	1108395494	1159	196	4	84	25	0.371171
69	0	0	0	0	T4	D	Rye	1	5481763004	9.53139e+08	1074	158	4	61	22	0.416064
70	0	0	0	0	T4	W	Rye	1	3950931166	1100879953	1203	132	0	65	22	0.398486
71	0	0	0	0	T4	D	Rye	1	6118114454	1160824585	1120	114	2	58	18	0.401552
72	0	0	0	0	T4	W	Rye	1	5927950950	1478363057	1203	234	0	94	32	0.40276
74	0	0	0	0	T4	D	Pha	1	3318498633	1.06817e+08	1910	329	2	179	28	0.446338
75	0	0	0	0	T4	W	Pha	1	3720418818	2.08088e+08	1885	336	0	158	33	0.524724
76	0	0	0	0	T4	D	Pha	1	4566897715	2.18431e+08	1764	321	5	171	33	0.461341
77	0	0	0	0	T4	W	Pha	1	3608227522	2.06622e+08	1737	354	0	178	26	0.471744
78	0	0	0	0	T4	D	Pha	1	7741006338	3.26284e+08	1698	359	1	178	29	0.493886
79	0	0	0	0	T4	D	Pha	1	5814557757	245574455	1605	241	0	110	30	0.42093
80	0	0	0	0	T4	W	Pha	1	2114094475	4.42555e+08	1634	239	0	119	24	0.300352
81	0	0	0	0	T4	D	Pha	1	6126236301	2.57581e+08	1680	310	1	160	28	0.329651
82	0	0	0	0	T4	W	Pha	1	4996239822	752063093	1839	289	3	140	28	0.436858
83	0	0	0	0	T4	D	Pha	1	8362502940	5.12934e+08	1752	308	0	169	32	0.342613
84	0	0	0	0	T4	W	Pha	1	7415585004	2.74756e+08	1715	315	0	168	25	0.31718
85	0	0	0	0	T4	D	Pha	1	4699150071	4.57252e+08	1121	157	0	60	22	0.416491
86	0	0	0	0	T4	W	Pha	1	6105805828	9.95899e+08	1165	164	0	68	25	0.431695
87	0	0	0	0	T4	D	Pha	1	7408049918	650938412	1198	109	0	52	16	0.403964
88	0	0	0	0	T4	W	Pha	1	7723151022	1570726343	1265	129	0	57	15	0.332165
89	0	0	0	0	T4	D	Pha	1	4736248440	887917213	1140	153	0	76	27	0.393442
90	0	0	0	0	T4	W	Pha	1	6517075168	3.69642e+08	1211	138	0	71	20	0.410654
109	0	0	0	0	T4	D	Luc	1	4611288716	7.14991e+07	1675	268	8	134	25	0.421089
110	0	0	0	0	T4	W	Luc	1	8788663033	9.33894e+07	1618	285	5	148	31	0.424035
111	0	0	0	0	T4	D	Luc	1	5454797965	5.73055e+08	1768	307	2	157	32	0.466603
112	0	0	0	0	T4	W	Luc	1	7217556001	982210703	1895	259	4	113	32	0.419272
113	0	0	0	0	T4	D	Luc	1	6849790065	7.18089e+08	1816	314	0	163	33	0.472752
114	0	0	0	0	T4	W	Luc	1	6802575094	590152627	1769	300	8	163	32	0.474672
115	0	0	0	0	T4	D	Luc	1	4772162881	3.22537e+08	1617	198	0	101	24	0.479108
116	0	0	0	0	T4	W	Luc	1	4855304560	1.78235e+08	1629	280	1	149	22	0.422233
117	0	0	0	0	T4	D	Luc	1	6752023254	529281762	1754	237	0	111	26	0.468278
118	0	0	0	0	T4	W	Luc	1	4114124778	1.01069e+08	1846	246	0	117	33	0.498214
119	0	0	0	0	T4	D	Luc	1	3266010212	3.18954e+08	1880	281	0	151	29	0.503798
120	0	0	0	0	T4	W	Luc	1	3026279489	1.27541e+08	1799	261	0	138	28	0.383009
121	0	0	0	0	T4	D	Luc	1	5430718940	6.90302e+08	1211	127	0	62	22	0.530435
122	0	0	0	0	T4	W	Luc	1	6100846108	1.28745e+08	1294	154	0	71	28	0.413516
123	0	0	0	0	T4	D	Luc	1	1820852100	2.068e+08	1111	123	0	46	23	0.503988
124	0	0	0	0	T4	W	Luc	1	4475978446	3.94548e+08	1299	133	0	51	23	0.393772
125	0	0	0	0	T4	D	Luc	1	5867009422	7.79126e+08	954	109	0	46	20	0.507381
126	0	0	0	0	T4	W	Luc	1	6436892590	5.85803e+08	1168	109	0	50	16	0.454075
127	0	0.693147	0.693147	0.693147	T4	D	Rho, Rye	2	4747720992	1450219328	1702	286	0	150	20	0.441032
128	0.636514	0.636514	0.693147	0.693147	T4	W	Rho, Rye	2	4971995396	5.61077e+08	1805	337	1	181	20	0.433426
129	0.693147	0.636514	0.693147	0.693147	T4	D	Rho, Rye	2	3127726423	8.0144e+08	1791	303	6	153	32	0.574363
131	0.636514	0.636514	0.636514	0.636514	T4	D	Rho, Rye	2	1266520904	9.19392e+08	1723	318	1	166	31	0.524532
132	0	0.693147	0.693147	0.693147	T4	W	Rho, Rye	2	2490159253	9.80937e+08	1736	344	0	167	39	0.43459
133	0.693147	0.693147	0.693147	0.693147	T4	D	Rho, Rye	2	1562496075	9.85763e+08	1722	243	2	126	20	0.445505
134	0	0.693147	0.693147	0.693147	T4	W	Rho, Rye	2	1217467988	5.03004e+08	1761	309	0	179	35	0.483325
135	0	0.693147	0.693147	0.693147	T4	D	Rho, Rye	2	2649355589	8.5904e+08	1768	315	0	172	29	0.505982
136	0.636514	0.636514	0.636514	0.693147	T4	W	Rho, Rye	2	2698782163	6.83213e+08	1662	274	0	156	28	0.523455
137	0.636514	0.693147	0.693147	0.636514	T4	D	Rho, Rye	2	3605955347	9.31071e+08	1618	290	0	157	25	0.605471
138	0	0.636514	0.636514	0.636514	T4	W	Rho, Rye	2	1972671940	2.81766e+08	1742	303	0	151	31	0.392483
139	0.636514	0.693147	0.693147	0.693147	T4	D	Rho, Rye	2	2684323139	4.35029e+08	1233	190	1	80	30	0.482497
140	0	0.693147	0.693147	0.693147	T4	W	Rho, Rye	2	3658317545	1184562282	1263	140	0	63	27	0.47043
141	0	0.693147	0.693147	0.693147	T4	D	Rho, Rye	2	4475177264	9.29613e+08	1171	175	2	78	26	0.466469
142	0.636514	0.693147	0.693147	0.693147	T4	W	Rho, Rye	2	4812445633	5.71844e+08	1295	191	1	81	20	0.410252
143	0.562335	1.0114	0.693147	0.693147	T4	D	Rho, Rye	2	5366652219	1061053915	1173	119	3	56	20	0.513394
144	0	0.636514	0.636514	0.636514	T4	W	Rho, Rye	2	3342280137	4.05596e+08	1222	116	0	55	13	0.49351
145	0.673012	1.09861	0.693147	0.693147	T4	D	Rye, Luc	2	9.83097e+08	1.04078e+08	1755	277	6	139	25	0.443486
146	0.636514	1.05492	0.693147	0.693147	T4	W	Pha, Rye	2	2128326600	7.19842e+08	1707	337	9	164	27	0.509929
147	0.693147	1.09861	1.03972	1.05492	T4	D	Pha, Rye, Luc	3	2324592337	9.17045e+08	1846	345	8	153	35	0.460783
148	0.636514	1.09861	1.05492	1.05492	T4	W	Pha, Rye, Luc	3	4419959950	1260964425	1739	361	9	164	37	0.452088
149	0.636514	0.636514	0.636514	0.636514	T4	D	Rye, Luc	2	1710319270	7.06997e+08	1707	365	2	177	37	0.456871
150	0.636514	1.05492	0.636514	0.636514	T4	W	Pha, Rye	2	2568949523	5.99383e+08	1794	390	4	198	31	0.545651
151	0	0.693147	0.636514	0.693147	T4	D	Pha, Rye	2	3270641735	757361936	1683	310	1	150	32	0.53526
152	0	0.693147	0.693147	0.636514	T4	W	Pha, Rye	2	3671258096	9.6457e+08	1723	311	0	164	27	0.367264
153	0.636514	1.05492	0.636514	0.636514	T4	D	Pha, Rye	2	1322616732	3.79888e+08	1711	320	0	158	34	0.402872
154	1.03972	1.09861	1.05492	1.05492	T4	W	Pha, Rye, Luc	3	1407674569	3.93653e+08	1634	290	0	158	31	0.503467
155	0	1.05492	0.693147	0.693147	T4	D	Pha, Rye	2	2667727825	8.58655e+08	1765	293	0	154	30	0.426679
156	0	0.693147	0.693147	0.693147	T4	W	Pha, Rye	2	4262595577	1772750555	1703	336	1	169	34	0.351668
157	0.693147	1.09861	1.09861	1.05492	T4	D	Pha, Rye, Luc	3	4763657757	1414430303	1209	181	0	82	23	0.504055
158	0	0.693147	0.693147	0.636514	T4	W	Pha, Rye	2	4010985743	8.42911e+08	1064	178	0	73	24	0.488766
159	0	0.693147	0.693147	0.636514	T4	D	Pha, Rye	2	5104218707	1605032293	1190	139	0	64	20	0.519073
160	0.693147	1.05492	1.05492	1.03972	T4	W	Pha, Rye, Luc	3	1434950684	376563720	1236	162	3	80	20	0.481355
161	0.693147	0.693147	0.693147	0.693147	T4	D	Rye, Luc	2	5187121271	1362695751	1142	154	0	66	27	0.426328
162	0	0.693147	0.636514	0.636514	T4	W	Rye, Luc	2	3331916050	1166351764	1248	149	1	64	19	0.456951
163	0.693147	0.693147	0.693147	0.693147	T4	D	Rho, Luc	2	4588830570	8.71596e+08	1595	260	0	135	26	0.50432
164	0.636514	0.636514	0.636514	0.636514	T4	W	Rho, Luc	2	4992163351	1500521725	1734	329	7	172	28	0.457526
165	0	0	0	0	T4	D	Rho	1	2754624817	9.32537e+08	1709	294	0	172	25	0.522816
166	1.03972	1.03972	0.636514	0.636514	T4	W	Rho, Luc	2	5668895615	1258193566	1883	340	1	164	25	0.42215
167	0	0	0	0	T4	D	Rho	1	5824686737	1866784014	1810	330	2	177	26	0.528962
168	0	0.693147	0.693147	0.693147	T4	W	Rho, Luc	2	4277766779	460293777	1845	296	0	162	20	0.391499
169	0	0		0	T4	D	Rho	1	5473987401	2424179607	1699	238	0	129	25	0.572229
170	0.636514	0	0	0	T4	W	Rho	1	3015534152	6.31197e+08	1705	316	1	165	31	0.498133
171	0	0	0	0	T4	D	Rho	1	1419789268	417710016	1762	264	2	137	22	0.513518
172	0	0	0	0	T4	W	Rho	1	3405449565	1389982885	1776	288	0	152	31	0.443533
173	0.636514	0.693147		0.636514	T4	D	Rho, Luc	2	4068118594	1807819660	1752	314	0	174	28	0.556208
174	0.636514	0.636514	0.636514	0.636514	T4	W	Rho, Luc	2	4993517498	6.91193e+08	1698	308	4	171	22	0.380748
175	1.03972	1.05492	0.636514	0.636514	T4	D	Rho, Luc	2	1994435301	5.96009e+08	1154	183	0	80	33	0.507423
176	0	0	0	0	T4	W	Rho	1	2074103565	5.47683e+08	1228	145	0	74	12	0.423807
177	0.636514	0	0	0	T4	D	Rho	1	2883727839	473765869	1158	156	0	58	24	0.504111
178	1.03972	1.03972	0.636514	0.636514	T4	W	Rho, Luc	2	3962711516	5.15932e+08	1221	161	0	80	20	0.433303
179	1.03972	1.03972	0.636514	0.636514	T4	D	Rho, Luc	2	1625612332	6.98628e+08	1226	131	0	60	18	0.448422
180	0	0	0	0	T4	W	Rho	1	4098047134	5.18862e+08	1196	227	2	103	27	0.368497
181	1.09861	1.09861	1.09861	1.09861	T4	D	Rho, Dig, Rye	3	6205650494	1353420693	1707	323	0	169	30	0.462568
182	1.38629	1.38629	1.38629	1.38629	T4	W	Rho, Dig, Rye, Pha	4	3701643437	1238180850	1718	300	1	147	32	0.483433
183	1.09861	1.38629	1.38629	1.38629	T4	D	Rho, Dig, Rye, Pha	4	4737458155	1892484743	1733	411	1	185	44	0.457262
184	0.693147	1.09861	1.38629	1.38629	T4	W	Rho, Dig, Rye, Pha	4	6058775121	1436406406	1877	382	10	187	31	0.256277
185	1.60944	1.60944	1.09861	1.09861	T4	D	Dig, Rye, Pha	3	2735050534	6.46254e+08	1778	416	0	210	35	0.510579
187	1.09861	1.38629	1.38629	1.38629	T4	D	Rho, Dig, Rye, Pha	4	4244129244	1510405647	1623					0.533681
188	0.693147	1.09861	1.09861	1.09861	T4	W	Rho, Dig, Rye	3	4339736700	816080275	1688					0.457153
189	0	1.38629	0.693147	0.693147	T4	D	Dig, Rye	2	3918228642	1112021733	1683	332	0	167	38	0.503705
190	0.693147	1.38629	1.09861	1.09861	T4	W	Rho, Dig, Rye	3	4760678062	1335284518	1767	327	0	180	34	0.517809
191	1.09861	1.09861	1.09861	1.09861	T4	D	Rho, Dig, Rye	3	2659193142	3.52268e+08	1774	287	0	162	22	0.532104
192	1.33218	1.38629	1.38629	1.38629	T4	W	Rho, Dig, Rye, Pha	4	3137910633	5.34993e+08	1751	297	0	174	29	0.364673
193	1.38629	1.60944	1.38629	1.38629	T4	D	Rho, Dig, Rye, Pha	4	4600015026	3.77462e+08	1120	149	0	72	26	0.515535
195	1.09861	1.09861	1.09861	1.09861	T4	D	Rho, Dig, Pha	3	2927350829	4.59453e+08	1114	174	2	83	24	0.457275
196	1.38629	1.38629	1.38629	1.38629	T4	W	Rho, Dig, Rye, Pha	4	4926387356	5.93515e+08	1038	126	0	60	18	0.494474
197	1.09861	1.38629	1.38629	1.38629	T4	D	Rho, Dig, Rye, Pha	4	3409081086	1.89526e+08	1250	115	0	61	16	0.437717
198	1.60944	1.60944	1.60944	1.38629	T4	W	Rho, Dig, Rye, Pha	4	2898969387	5.30687e+08	1198	122	2	62	15	0.381393

## Sheet: Fig.S4
# Constructed from biom file_bacteria
#OTU ID	CM094_CM01	CM094_CM02	CM094_CM03	CM094_CM04	CM094_CM05	CM094_CM06	CM094_CM07	CM094_CM08	CM094_CM09	CM094_CM10	CM094_CM11	CM094_CM12	CM094_CM13	CM094_CM14	CM094_CM15	CM094_CM16	CM094_CM17	CM094_CM18	CM094_CM19	CM094_CM20	CM094_CM21	CM094_CM22	CM094_CM23	CM094_CM24	CM094_CM25	CM094_CM26	CM094_CM27	CM094_CM28	CM094_CM29	CM094_CM30	CM094_CM31	CM094_CM32	CM094_CM33	CM094_CM34	CM094_CM35	CM094_CM36	CM094_CM37	CM094_CM38	CM094_CM39	CM094_CM40	CM094_CM41	CM094_CM42	CM094_CM43	CM094_CM44	CM094_CM45	CM094_CM46	CM094_CM47	CM094_CM48	CM094_CM49
D_0__Bacteria;D_1__Acidobacteria	924	862	959	1145	969	1169	1685	842	1259	727	841	774	884	1077	899	1052	715	968	871	965	1013	825	826	828	795	1151	1261	715	795	910	915	690	850	1190	921	661	761	669	657	689	853	1141	1454	1241	1310	815	1274	1195	1191
D_0__Bacteria;D_1__Actinobacteria	3841	4407	4626	3694	4117	4153	3795	4588	4372	5324	5862	5202	5107	4598	4963	4859	4590	5488	3811	4213	4213	4528	5004	4567	4658	4024	4336	4766	5549	4528	4637	5302	4578	4758	4910	5160	4855	4900	5829	5404	6247	4744	5178	5942	4919	5166	5517	4249	3818
D_0__Bacteria;D_1__Armatimonadetes	25	28	40	12	12	16	0	1	0	96	74	109	79	74	75	7	2	9	95	112	65	70	39	54	27	15	21	58	67	86	71	46	95	13	27	1	86	43	74	112	87	58	6	36	51	78	42	15	4
D_0__Bacteria;D_1__BRC1	10	3	0	4	0	1	0	36	0	1	0	1	3	2	2	36	3	5	1	2	1	2	0	2	4	1	2	1	3	0	7	4	3	0	25	3	4	3	2	10	13	12	3	17	5	4	15	8	17
D_0__Bacteria;D_1__Bacteroidetes	1228	576	290	790	763	845	274	593	354	610	545	457	575	552	417	943	566	797	771	429	429	654	536	521	522	803	466	624	476	451	394	752	641	290	715	508	592	589	517	949	440	739	395	552	572	687	309	523	480
D_0__Bacteria;D_1__Chlamydiae	34	32	11	4	22	6	2	5	5	10	2	3	10	7	3	14	0	16	19	15	14	4	2	7	0	0	2	4	10	8	5	3	13	2	0	1	2	9	0	2	6	9	0	2	0	15	0	0	35
D_0__Bacteria;D_1__Chloroflexi	715	900	924	583	499	626	1929	542	1476	649	816	1038	564	582	840	906	1261	521	902	1001	972	645	674	749	662	1458	1245	1083	1173	1011	890	1593	1236	1831	560	1548	970	1014	997	603	1177	722	617	781	1687	856	2118	1340	1307
D_0__Bacteria;D_1__Cyanobacteria	2	5	6	3	3	0	1	2	1	109	168	203	45	137	81	59	21	51	219	132	197	333	109	405	137	74	209	155	177	79	171	64	133	49	33	86	23	73	20	14	208	20	52	174	10	44	29	26	228
D_0__Bacteria;D_1__Dependentiae	0	0	0	5	10	0	0	0	0	0	0	1	2	0	3	0	0	0	0	1	1	0	1	0	0	0	0	0	0	0	2	0	1	0	0	0	0	0	0	0	0	0	0	0	0	1	0	0	0
D_0__Bacteria;D_1__Elusimicrobia	4	9	11	20	13	6	8	0	0	8	1	2	10	12	15	16	1	0	2	4	12	15	2	7	0	11	31	4	14	12	15	24	17	3	0	0	6	2	3	14	9	2	0	0	1	4	1	3	11
D_0__Bacteria;D_1__FBP	5	3	1	8	5	4	1	2	0	17	9	15	12	7	4	6	5	2	11	6	1	10	7	7	7	6	9	7	2	10	4	11	5	2	3	1	10	2	13	7	12	15	13	5	6	15	6	6	8
D_0__Bacteria;D_1__Fibrobacteres	1	5	2	0	2	5	0	0	0	81	21	41	78	109	118	22	11	126	0	80	107	2	5	10	0	1	2	7	38	45	34	40	36	38	24	0	11	6	9	4	4	18	0	0	0	4	0	0	0
D_0__Bacteria;D_1__Firmicutes	2199	3518	3267	1853	2528	1729	301	726	2093	1314	1425	1589	1066	1262	1313	689	128	153	1344	2099	1961	1149	1667	2092	290	1064	495	1638	1600	1980	1349	984	927	334	262	409	1611	1619	2220	959	1052	1258	1364	1066	735	1345	227	265	728
D_0__Bacteria;D_1__Gemmatimonadetes	1040	794	849	1661	1111	1185	1397	1558	1682	992	578	879	1430	915	1320	1130	1281	1101	1807	896	976	1201	918	684	1270	1109	1416	885	719	1065	1242	658	1286	774	1039	1038	1252	1073	775	1256	1011	1475	1162	1094	760	1004	1814	1365	978
D_0__Bacteria;D_1__Nitrospirae	24	39	43	28	48	63	0	0	4	11	19	11	20	26	30	0	0	0	14	27	38	37	31	36	1	0	0	8	7	16	22	7	18	0	3	0	25	24	25	32	36	37	0	0	0	70	0	0	0
D_0__Bacteria;D_1__Patescibacteria	6	28	33	13	67	43	13	7	5	62	72	129	32	52	80	20	34	18	73	84	111	112	306	407	20	35	23	189	225	307	111	104	154	122	57	16	190	168	77	82	28	77	13	10	10	106	66	63	47
D_0__Bacteria;D_1__Planctomycetes	737	581	657	899	752	883	836	1733	470	844	742	806	695	879	748	1068	1143	1727	808	713	588	741	885	795	930	1320	993	666	548	567	657	579	565	444	2065	1661	712	685	679	956	449	803	1337	856	1143	653	768	1196	1477
D_0__Bacteria;D_1__Proteobacteria	4018	3016	3117	4134	3872	4011	4478	4259	2997	3865	3632	3529	4144	4281	3858	3696	5003	3885	3953	3929	3906	3929	3764	3453	5338	3593	3871	3989	3310	3564	4210	3932	4219	4887	4199	3791	3689	3872	2929	3724	3164	3663	3273	3070	3614	3878	2700	4479	4391
D_0__Bacteria;D_1__Verrucomicrobia	143	120	98	113	165	167	253	93	258	219	122	144	207	337	180	466	192	101	229	206	305	626	170	282	260	295	586	138	188	193	210	153	180	230	124	78	112	99	122	153	149	159	104	119	124	140	85	238	245
Unassigned;Other	44	74	66	31	42	88	27	13	24	61	71	67	37	91	51	11	44	32	70	86	90	117	54	94	79	40	32	63	99	168	54	54	43	33	33	38	89	150	52	30	55	48	29	35	53	115	29	29	35
# Constructed from biom file_Fungi
#OTU ID	CM112_CM001	CM112_CM002	CM112_CM003	CM112_CM004	CM112_CM005	CM112_CM006	CM112_CM007	CM112_CM008	CM112_CM009	CM112_CM010	CM112_CM011	CM112_CM012	CM112_CM013	CM112_CM014	CM112_CM015	CM112_CM016	CM112_CM017	CM112_CM018	CM112_CM019	CM112_CM020	CM112_CM021	CM112_CM022	CM112_CM023	CM112_CM024	CM112_CM025	CM112_CM026	CM112_CM027	CM112_CM028	CM112_CM029	CM112_CM030	CM112_CM031	CM112_CM032	CM112_CM033	CM112_CM034	CM112_CM035	CM112_CM036	CM112_CM037	CM112_CM038	CM112_CM039	CM112_CM040	CM112_CM041	CM112_CM042	CM112_CM043	CM112_CM044	CM112_CM045	CM112_CM046	CM112_CM047	CM112_CM048	CM112_CM049
k__Fungi;p__Aphelidiomycota	0	0	0	0	0	0	0	0	0	0	0	0	0	0	0	0	0	0	0	2	1	0	0	1	0	0	0	0	0	0	0	3	0	0	0	0	3	0	2	0	0	0	0	0	0	0	0	1	0
k__Fungi;p__Ascomycota	8497	9389	8584	8931	8808	8465	10708	10601	7087	10281	9325	9446	9940	9869	8857	10918	10855	9427	9193	8694	8583	9248	8642	8864	10218	10748	10884	9456	9354	9211	8969	9198	10157	10846	10969	8952	8030	9431	9852	9526	9435	9504	10867	10824	10564	9348	8363	9308	10048
k__Fungi;p__Basidiobolomycota	0	0	0	0	0	0	0	0	0	0	0	0	0	0	0	0	0	0	5	2	2	0	0	0	0	0	0	0	0	0	0	0	0	0	0	0	0	0	0	0	0	0	0	0	0	0	0	0	0
k__Fungi;p__Basidiomycota	695	235	259	97	187	168	207	66	2677	124	161	163	26	31	70	25	92	1323	150	576	325	175	350	49	265	27	34	138	155	260	81	97	30	104	23	1431	240	190	134	268	37	57	57	14	337	217	242	298	215
k__Fungi;p__Calcarisporiellomycota	0	0	0	1	0	0	0	0	0	0	0	0	0	0	0	0	0	0	0	0	0	0	0	0	0	0	0	0	0	0	0	0	0	0	0	0	0	0	0	0	0	0	0	0	0	0	0	0	0
k__Fungi;p__Chytridiomycota	157	51	1009	83	29	133	53	67	50	27	21	24	6	26	19	15	29	24	157	43	125	45	22	49	352	169	14	64	39	38	247	5	13	42	0	5	173	75	148	41	68	123	34	131	38	19	69	35	140
k__Fungi;p__Glomeromycota	10	4	1	4	3	2	1	2	0	2	9	30	0	0	29	2	3	153	2	20	5	3	3	30	0	2	0	2	2	2	0	2	0	0	0	2	17	1	8	1	2	4	1	1	2	6	10	1	4
k__Fungi;p__Mortierellomycota	298	363	449	306	525	491	0	102	0	29	723	187	37	327	577	8	4	14	162	664	395	164	411	856	0	0	0	106	214	233	147	422	98	4	0	38	493	360	154	93	439	237	1	0	1	3	399	141	84
k__Fungi;p__Mucoromycota	1268	927	668	1533	1394	1671	0	0	4	379	620	812	921	671	1343	19	0	1	1262	923	1324	1290	1559	1089	4	7	1	876	1081	953	1417	1191	692	1	1	8	1960	910	618	1037	951	947	2	0	3	1220	1794	421	460
k__Fungi;p__Olpidiomycota	0	0	0	0	0	0	0	0	0	0	0	0	0	0	0	0	0	0	0	0	0	0	0	0	0	0	0	0	0	0	0	0	0	0	0	0	0	0	0	0	0	0	0	0	0	0	0	0	0
k__Fungi;p__Rozellomycota	7	2	1	0	15	1	2	0	0	107	103	285	40	0	0	0	0	0	9	25	100	2	0	0	0	0	0	17	36	126	0	1	0	0	1	0	27	11	48	0	0	82	0	0	0	151	96	279	19
k__Fungi;p__unidentified	52	7	8	32	22	17	7	5	115	6	16	31	17	18	73	5	12	49	39	28	30	14	10	23	7	22	2	22	3	11	29	23	5	0	0	9	37	10	17	5	6	17	19	13	16	12	22	17	19
unassigned;Other	16	22	21	13	17	52	22	157	1067	45	22	22	13	58	32	8	5	9	21	23	110	59	3	39	154	25	65	319	116	166	110	58	5	3	6	555	20	12	19	29	62	29	19	17	39	24	5	499	11
[truncated: 357 more columns]
