# Supplementary material for: Aboveground and belowground biodiversity have complementary effects on ecosystem functions across global grasslands
Source: PLoS Biol. 2024 Aug 14;22(8):e3002736. doi: 10.1371/journal.pbio.3002736 (PMC11324184; doi:10.1371/journal.pbio.3002736)
Supplement: S1 Code — (TXT) [file pbio.3002736.s003.txt]

######Variation partitioning modelling (VPA)
library(permute)
library(lattice)
library(vegan)
library(readxl)

setwd("C:/Users/dell/Desktop/RV")

data=read.delim('clipboard',header=T)

summary(data)
str(data)
dim(data)
head(data)

y<-data[c("Leaf_phosphorus")]
x1<-data[c("Plant_richness")]
x2<-data[c("Microbial_richness")] 
x3<-data[c("Plant_combination")]
x4<-data[c("Drought")]

F<-varpart(y,x1,x2,x3,x4)
plot(F, digits = 1, Xnames = c('Plant_richness','Microbial_richness','Plant_combination','Drought'), bg = c('blue', 'red','green','yellow'),cex=2.2,family="TN")
F

library(relaimpo)
linmod <- lm(Multifunctionality ~ Plant_richness + Microbial_richness + Environment + Aridity_Index,
             data)
crlm1 <- calc.relimp(linmod, type = c("lmg", "last", "first", "betasq", "pratt", "genizi", "car"))
crlm1
plot(crlm1)
a=crlm1$lmg
write.csv(a,file = "variation_predict_1.csv")

fit3 <- lm(Multifunctionality ~ Plant_richness + Microbial_richness + Environment + Aridity_Index,
           data)
d2<-as.data.frame(summary(fit3)$coefficients)
write.csv(d2,file = "coeffecient_final_1.csv")

#############################################################################################################

#Global grasslands subvey_piecewiseSEM
library(nlme)
library(lme4)
library(piecewiseSEM)
library(QuantPsyc)

Rt=read.delim('clipboard',header=T)

Function.list <- list(
  lm(monthly_air_temperature ~  Distance_equator, 
     data = Rt),
  lm(aridity ~ monthly_air_temperature+ Distance_equator, 
     data = Rt),
  
  lm(Soil_Clay_silt ~ monthly_air_temperature + aridity + Distance_equator,
     data = Rt),
  lm(Soil_pH ~ monthly_air_temperature + aridity + Distance_equator
     ,
     data = Rt),
  lm(Soil_ORC ~ monthly_air_temperature + aridity + Distance_equator+
       Soil_pH+Soil_Clay_silt,
     data = Rt),
  
  lm(Plant_cover ~ monthly_air_temperature + aridity + Distance_equator+
       Soil_pH+Soil_Clay_silt+Soil_ORC,
     data = Rt),
  lm(Plant_richness ~ monthly_air_temperature + aridity + Distance_equator+
       Soil_pH+Soil_Clay_silt+Soil_ORC+
       Plant_cover,
     data = Rt),
  
  lm(Richness_bacteria ~ monthly_air_temperature + aridity + Distance_equator+
       Soil_pH+Soil_Clay_silt+Soil_ORC+
       Plant_cover+Plant_richness,
     data = Rt),
  lm(Fungi_richness ~ monthly_air_temperature + aridity + Distance_equator+
       Soil_pH+Soil_Clay_silt+Soil_ORC+
       Plant_cover+Plant_richness+
       Richness_bacteria,
     data = Rt),
  lm(Weighted_EMF ~ monthly_air_temperature + aridity + Distance_equator+
       Soil_pH+Soil_Clay_silt+Soil_ORC+
       Plant_cover+Plant_richness+
       Richness_bacteria+Fungi_richness ,
     data = Rt)
)

#SEM
Function.psem <- as.psem(Function.list)
(new.summary <- summary(Function.psem, .progressBar = F))

#AIC值
AIC(Function.psem,AIC.type = "dsep", aicc = FALSE)

#Microcosm_piecewiseSEM
library(nlme)
library(lme4)
library(piecewiseSEM)
library(QuantPsyc)
#install.packages("QuantPsyc")

Rt=read.delim('clipboard',header=T)

Function.list <- list(
  lm(ES_Plant_Richness ~  Drought, 
     data = Rt),
  lm(Plant_Combination ~  Drought, 
     data = Rt),
  lm(ES_Bacterial_Richness ~  Drought
     ,data = Rt),
  lm(ES_Mycorrhizal_Richness ~  Drought
     , data = Rt),
  lm(ES_Saprobes_Richness ~  Drought
     , data = Rt),
  lm(Soil_nutrient_storage ~  Drought+ES_Plant_Richness+Plant_Combination+ES_Bacterial_Richness+ES_Mycorrhizal_Richness+ES_Saprobes_Richness
     , data = Rt),
  lm(Soil_inorganic_pools ~  Drought+ES_Plant_Richness+Plant_Combination+ES_Bacterial_Richness+ES_Mycorrhizal_Richness+ES_Saprobes_Richness
     , data = Rt),
  lm(Soil_dissolved_pools ~  Drought+ES_Plant_Richness+Plant_Combination+ES_Bacterial_Richness+ES_Mycorrhizal_Richness+ES_Saprobes_Richness
     , data = Rt),
  lm(OM_decomposition ~  Drought+ES_Plant_Richness+Plant_Combination+ES_Bacterial_Richness+ES_Mycorrhizal_Richness+ES_Saprobes_Richness
     , data = Rt),
  lm(Plant_productivity ~  Drought+ES_Plant_Richness+Plant_Combination+ES_Bacterial_Richness+ES_Mycorrhizal_Richness+ES_Saprobes_Richness
     , data = Rt),
  lm(Leaf_uptake ~  Drought+ES_Plant_Richness+Plant_Combination+ES_Bacterial_Richness+ES_Mycorrhizal_Richness+ES_Saprobes_Richness
     , data = Rt),
  
  ES_Plant_Richness %~~% ES_Bacterial_Richness,
  ES_Plant_Richness %~~% ES_Saprobes_Richness,
  ES_Plant_Richness %~~% ES_Mycorrhizal_Richness,
  ES_Bacterial_Richness %~~% ES_Saprobes_Richness,
  ES_Bacterial_Richness %~~% ES_Mycorrhizal_Richness,
  ES_Saprobes_Richness %~~% ES_Mycorrhizal_Richness,
  
  Soil_nutrient_storage %~~% Soil_inorganic_pools,
  Soil_nutrient_storage %~~% Soil_dissolved_pools,
  Soil_nutrient_storage %~~% OM_decomposition,
  Soil_nutrient_storage %~~% Plant_productivity,
  Soil_nutrient_storage %~~% Leaf_uptake,
  
  Soil_inorganic_pools %~~% Soil_dissolved_pools,
  Soil_inorganic_pools %~~% OM_decomposition,
  Soil_inorganic_pools %~~% Plant_productivity,
  Soil_inorganic_pools %~~% Leaf_uptake,
  
  Soil_dissolved_pools %~~%  OM_decomposition,
  Soil_dissolved_pools %~~% Plant_productivity,
  Soil_dissolved_pools %~~% Leaf_uptake,
  
  OM_decomposition %~~%  Plant_productivity,
  OM_decomposition %~~%  Leaf_uptake,
  
  Plant_productivity %~~% Leaf_uptake
  
)


#SEM
Function.psem <- as.psem(Function.list)
(new.summary <- summary(Function.psem, .progressBar = F))

#AIC值
AIC(Function.psem,AIC.type = "dsep", aicc = FALSE)
#############################################################################################################
######plant_composition
library(vegan)
plant <- read.delim('plant.txt', row.names = 1, stringsAsFactors = FALSE)
plant <- decostand(plant, method = 'hellinger')
jaccard <- vegdist(plant, method = 'jaccard')
pcoa <- cmdscale(jaccard, k = (nrow(ab) - 1), eig = TRUE)
site <- scores(pcoa)
write.table(site, 'pcoa_site.txt', sep = '\t', col.names = NA, quote = FALSE)
pcoa_exp <- pcoa$eig/sum(pcoa$eig)
pcoa1 <- paste('PCoA axis1 :', round(100*pcoa_exp[1], 2), '%')
pcoa1
pcoa2 <- paste('PCoA axis2 :', round(100*pcoa_exp[2], 2), '%')
pcoa2
